# Supplementary material for: Genomic characterization of a large panel of patient-derived hepatocellular carcinoma xenograft tumor models for preclinical development
Source: Oncotarget. 2015 May 21;6(24):20160–76. doi: 10.18632/oncotarget.3969 (PMC4652995; doi:10.18632/oncotarget.3969)
Supplement: Supplementary file 2 [file oncotarget-06-20160-s002.xlsx]

## Sheet: UP_in_PDX
	Supplemental table 1 (part II): Genes up-regulated in PDX
Probeset ID	Gene Symbol	Description	Log fold change	Adjusted P value
11759881_at	PPIA	peptidylprolyl isomerase A (cyclophilin A)	7.10689	3.80383e-15
11759700_at	COX6A1	cytochrome c oxidase subunit VIa polypeptide 1	3.53508	8.90998e-08
11760732_at	TUBB6	tubulin, beta 6	3.32893	3.47589e-09
11763085_at	RPS15	ribosomal protein S15	3.12022	9.23333e-09
11749795_a_at	NFIX	nuclear factor I/X (CCAAT-binding transcription factor)	1.32748	0.00356687
11756059_a_at	CXCL14	chemokine (C-X-C motif) ligand 14	1.3005	0.0216949
11751822_a_at	MCM6	minichromosome maintenance complex component 6	1.13814	0.0363608
11752905_a_at	MCM7	minichromosome maintenance complex component 7	1.08833	0.00324362
11750851_a_at	SLC6A6	solute carrier family 6 (neurotransmitter transporter, taurine), member 6	1.01158	0.0295629
11747890_a_at	CTPS	CTP synthase	1.00436	0.015237
11762136_at	ACTG2	actin, gamma 2, smooth muscle, enteric	0.988651	0.00272606
11762137_x_at	ACTG2	actin, gamma 2, smooth muscle, enteric	0.980128	0.0363608
11748690_a_at	EZH2	enhancer of zeste homolog 2 (Drosophila)	0.93107	0.00972411
11748783_a_at	UHRF1	ubiquitin-like with PHD and ring finger domains 1	0.926166	0.0290713
11723950_a_at	PBK	PDZ binding kinase	0.894502	0.0265681
11727895_a_at	G3BP2	GTPase activating protein (SH3 domain) binding protein 2	0.862631	0.0318171
11733173_at	C9orf100	chromosome 9 open reading frame 100	0.847897	0.00549376
11746787_a_at	USP37	ubiquitin specific peptidase 37	0.846816	0.0120569
11741093_a_at	GPD2	glycerol-3-phosphate dehydrogenase 2 (mitochondrial)	0.826996	0.0206843
11747253_a_at	UNG	uracil-DNA glycosylase	0.823698	0.046479
11762986_at	ARL2BP	ADP-ribosylation factor-like 2 binding protein	0.809242	4.64607e-05
11739235_at	PDE12	phosphodiesterase 12	0.800329	0.0035591
11747270_a_at	TH1L	TH1-like (Drosophila)	0.798695	0.0395328
11760823_x_at	SCN1B	sodium channel, voltage-gated, type I, beta	0.792453	0.000595379
11745049_a_at	CDC45	cell division cycle 45 homolog (S. cerevisiae)	0.755208	0.0113181
11747280_x_at	DHFR	dihydrofolate reductase	0.744651	0.0236628
11726758_a_at	CDC25A	cell division cycle 25 homolog A (S. pombe)	0.739022	0.0455982
11749867_x_at	DHFR	dihydrofolate reductase	0.737419	0.0386467
11758696_x_at	HBG1 /// HBG2	hemoglobin, gamma A /// hemoglobin, gamma G	0.737159	0.000226738
11747334_a_at	DDX39	DEAD (Asp-Glu-Ala-Asp) box polypeptide 39	0.736245	0.029019
11751810_x_at	GINS4	GINS complex subunit 4 (Sld5 homolog)	0.718002	0.0425924
11748270_s_at	SETD8	SET domain containing (lysine methyltransferase) 8	0.711619	0.00675524
11752296_x_at	DDX3X	DEAD (Asp-Glu-Ala-Asp) box polypeptide 3, X-linked	0.696419	0.0110094
11762471_at	MAF	v-maf musculoaponeurotic fibrosarcoma oncogene homolog (avian)	0.688363	0.0122929
11748156_a_at	TIA1	TIA1 cytotoxic granule-associated RNA binding protein	0.681999	0.0400404
11747823_a_at	NUP85	nucleoporin 85kDa	0.681812	0.0393869
11749241_a_at	RPP14	ribonuclease P/MRP 14kDa subunit	0.679498	0.0394466
11715565_at	PSMD2	proteasome (prosome, macropain) 26S subunit, non-ATPase, 2	0.676155	0.0276789
11748043_s_at	SETD8	SET domain containing (lysine methyltransferase) 8	0.66794	0.0137285
11747092_x_at	TMPO	thymopoietin	0.667104	0.0147052
11751729_a_at	SAE1	SUMO1 activating enzyme subunit 1	0.664072	0.0264049
11755416_x_at	BRCA1	breast cancer 1, early onset	0.652351	0.0268471
11747091_a_at	TMPO	thymopoietin	0.649813	0.00600565
11751730_x_at	SAE1	SUMO1 activating enzyme subunit 1	0.647068	0.021299
11750054_a_at	PRIM2	primase, DNA, polypeptide 2 (58kDa)	0.642847	0.0265887
11764010_a_at	TMPO	thymopoietin	0.638787	0.00748834
11755941_a_at	TRAIP	TRAF interacting protein	0.637908	0.00692835
11760822_at	SCN1B	sodium channel, voltage-gated, type I, beta	0.63464	0.00204277
11752973_a_at	DDX23	DEAD (Asp-Glu-Ala-Asp) box polypeptide 23	0.577916	0.0130014
11755497_x_at	WBSCR16	Williams-Beuren syndrome chromosome region 16	0.57558	0.0206859
11746637_a_at	MARS	methionyl-tRNA synthetase	0.537227	0.0485554
11745432_a_at	CDK12	cyclin-dependent kinase 12	0.524137	0.00509234
11717960_a_at	KCTD2	potassium channel tetramerisation domain containing 2	0.511112	0.00762417
11739637_a_at	CDK12	cyclin-dependent kinase 12	0.50142	0.0226478
11753092_s_at	YWHAE	tyrosine 3-monooxygenase/tryptophan 5-monooxygenase activation protein, epsilon polypeptide	0.498956	0.0255977
11715904_s_at	DDX3X	DEAD (Asp-Glu-Ala-Asp) box polypeptide 3, X-linked	0.495048	0.0175486
11716142_x_at	SIGMAR1	sigma non-opioid intracellular receptor 1	0.469659	0.0393544
11740025_a_at	C12orf73	chromosome 12 open reading frame 73	0.453029	0.01215
11750285_a_at	NFIX	nuclear factor I/X (CCAAT-binding transcription factor)	0.444944	0.010054
11745126_a_at	FAM120C	family with sequence similarity 120C	0.444603	0.0392435
11749558_a_at	CYP4F8	cytochrome P450, family 4, subfamily F, polypeptide 8	0.434665	0.00971547
11741147_a_at	ZNF207	zinc finger protein 207	0.415891	0.00970834
11762600_a_at	SEC31B	SEC31 homolog B (S. cerevisiae)	0.402178	0.000796948
11730504_at	ADAMTS2	ADAM metallopeptidase with thrombospondin type 1 motif, 2	0.380535	0.0478464
11738180_a_at	BTBD9	BTB (POZ) domain containing 9	0.36473	0.0115359
11739067_a_at	MAZ	MYC-associated zinc finger protein (purine-binding transcription factor)	0.360957	0.00600565
11751091_a_at	NUP205	nucleoporin 205kDa	0.358056	0.0400404
11727931_x_at	PSG11	pregnancy specific beta-1-glycoprotein 11	0.356603	0.0368207
11760907_a_at	PPA2	pyrophosphatase (inorganic) 2	0.350424	0.0460604
11719767_a_at	TPPP3	tubulin polymerization-promoting protein family member 3	0.346851	0.0237057
11731084_at	ST8SIA2	ST8 alpha-N-acetyl-neuraminide alpha-2,8-sialyltransferase 2	0.328879	0.0497393
11751839_a_at	MKL1	megakaryoblastic leukemia (translocation) 1	0.31936	0.0495351
11752553_a_at	FBXW12	F-box and WD repeat domain containing 12	0.308841	0.00971547
11748042_s_at	SETD8	SET domain containing (lysine methyltransferase) 8	0.308495	0.0398743
11724839_a_at	XRCC3	X-ray repair complementing defective repair in Chinese hamster cells 3	0.30632	0.0374201
11732109_at	FGF10	fibroblast growth factor 10	0.285279	0.0192624
11751696_a_at	C3orf52	chromosome 3 open reading frame 52	0.278603	0.0446127
11726651_s_at	GDAP1L1	ganglioside-induced differentiation-associated protein 1-like 1	0.272427	0.036931
11750075_a_at	SP4	Sp4 transcription factor	0.262397	0.0452446
11757171_x_at	SNORA71D	small nucleolar RNA, H/ACA box 71D	0.245027	0.0226085
11762747_at	MMP13	matrix metallopeptidase 13 (collagenase 3)	0.239842	0.0452446
11762925_at	TNIP3	TNFAIP3 interacting protein 3	0.232667	0.0497084
11740244_a_at	PHOSPHO1	phosphatase, orphan 1	0.226926	0.0428193
