# Supplementary material for: Genomic characterization of a large panel of patient-derived hepatocellular carcinoma xenograft tumor models for preclinical development
Source: Oncotarget. 2015 May 21;6(24):20160–76. doi: 10.18632/oncotarget.3969 (PMC4652995; doi:10.18632/oncotarget.3969)
Supplement: Supplementary file 3 [file oncotarget-06-20160-s003.xlsx]

## Sheet: DOWN_in_PDX
Supplemental tabel 1 (part III): Genes down-regulared in PDX
Probeset ID	Gene Symbol	Description	log fold change	adjusted P value
11744484_s_at	HLA-DRA	major histocompatibility complex, class II, DR alpha	-8.03224	9.9092e-10
11742850_x_at	HLA-DRA	major histocompatibility complex, class II, DR alpha	-7.66829	8.71885e-10
11715501_s_at	IGFBP7	insulin-like growth factor binding protein 7	-7.43344	3.05e-14
11758417_s_at	HLA-DPA1	major histocompatibility complex, class II, DP alpha 1	-6.3041	3.02671e-09
11731422_s_at	FCGR3A	Fc fragment of IgG, low affinity IIIa, receptor (CD16a)	-6.22763	8.0244e-07
11718982_s_at	CCL4 /// CCL4L1 /// CCL4L2	chemokine (C-C motif) ligand 4 /// chemokine (C-C motif) ligand 4-like 1 /// chemokine (C-C motif) ligand 4-like 2	-6.17176	1.839e-09
11756073_x_at	HLA-DPB1	major histocompatibility complex, class II, DP beta 1	-6.15993	4.24686e-08
11742923_a_at	LAPTM5	lysosomal protein transmembrane 5	-6.15049	5.07747e-09
11716638_s_at	COL4A1	collagen, type IV, alpha 1	-6.11367	7.19815e-09
11716846_a_at	MS4A6A	membrane-spanning 4-domains, subfamily A, member 6A	-5.84387	1.58076e-08
11742710_a_at	SRGN	serglycin	-5.76886	7.80746e-06
11728190_s_at	CXCR4	chemokine (C-X-C motif) receptor 4	-5.39644	2.2857e-05
11740871_a_at	MS4A7	membrane-spanning 4-domains, subfamily A, member 7	-5.32449	7.64794e-08
11719465_a_at	C1QB	complement component 1, q subcomponent, B chain	-5.31587	2.29586e-09
11715583_s_at	HLA-DPA1	major histocompatibility complex, class II, DP alpha 1	-5.26183	4.29662e-09
11722427_at	FGL2	fibrinogen-like 2	-5.23274	2.85983e-08
11715949_s_at	KCTD12	potassium channel tetramerisation domain containing 12	-5.2291	1.28775e-07
11715415_a_at	COL3A1	collagen, type III, alpha 1	-5.17329	1.7827e-06
11723194_x_at	HLA-DRB1 /// HLA-DRB3 /// HLA-DRB4 /// HLA-DRB5	major histocompatibility complex, class II, DR beta 1 /// major histocompatibility complex, class II, DR beta 3 /// major histocompatibility complex, class II, DR beta 4 /// major histocompatibility complex, class II, DR beta 5	-5.07509	1.98867e-07
11737428_a_at	MSR1	macrophage scavenger receptor 1	-5.0432	3.14965e-08
11715948_at	KCTD12	potassium channel tetramerisation domain containing 12	-5.0215	3.73349e-07
11760799_x_at	HLA-DPB1	major histocompatibility complex, class II, DP beta 1	-5.00257	1.32357e-06
11742922_at	LAPTM5	lysosomal protein transmembrane 5	-4.95682	1.3921e-07
11715603_s_at	SPARC	secreted protein, acidic, cysteine-rich (osteonectin)	-4.93834	5.65209e-05
11716842_a_at	CD53	CD53 molecule	-4.89558	8.87467e-09
11715604_x_at	SPARC	secreted protein, acidic, cysteine-rich (osteonectin)	-4.86464	6.679e-05
11715353_s_at	COL1A2	collagen, type I, alpha 2	-4.8542	4.55769e-07
11743561_a_at	PTPRC	protein tyrosine phosphatase, receptor type, C	-4.84686	1.66255e-07
11715347_s_at	HBB	hemoglobin, beta	-4.83978	1.69825e-05
11749293_x_at	MS4A6A	membrane-spanning 4-domains, subfamily A, member 6A	-4.79043	1.39153e-07
11758263_s_at	CYBB	cytochrome b-245, beta polypeptide	-4.74574	3.19454e-06
11726255_x_at	CD74	CD74 molecule, major histocompatibility complex, class II invariant chain	-4.71913	5.44121e-06
11743559_a_at	PTPRC	protein tyrosine phosphatase, receptor type, C	-4.6988	3.14965e-08
11763872_x_at	SPARC	secreted protein, acidic, cysteine-rich (osteonectin)	-4.66664	4.35019e-05
11722352_s_at	ACTA2	actin, alpha 2, smooth muscle, aorta	-4.6583	1.34848e-07
11757297_s_at	RGS5	regulator of G-protein signaling 5	-4.6299	1.32357e-06
11715602_s_at	SPARC	secreted protein, acidic, cysteine-rich (osteonectin)	-4.61113	5.89664e-06
11737429_x_at	MSR1	macrophage scavenger receptor 1	-4.5621	1.79192e-07
11721347_a_at	MPEG1	macrophage expressed 1	-4.54351	4.66684e-09
11718983_x_at	CCL4 /// CCL4L1 /// CCL4L2	chemokine (C-C motif) ligand 4 /// chemokine (C-C motif) ligand 4-like 1 /// chemokine (C-C motif) ligand 4-like 2	-4.53708	4.42238e-07
11735710_s_at	SAMSN1	SAM domain, SH3 domain and nuclear localization signals 1	-4.53106	1.28775e-07
11715467_s_at	ARHGDIB	Rho GDP dissociation inhibitor (GDI) beta	-4.51314	1.839e-09
11757638_s_at	CD93	CD93 molecule	-4.51173	3.44856e-08
11746554_a_at	SPARC	secreted protein, acidic, cysteine-rich (osteonectin)	-4.50428	0.000107687
11719943_at	CXCL9	chemokine (C-X-C motif) ligand 9	-4.49402	0.000534189
11727362_x_at	TUBA1A	tubulin, alpha 1a	-4.46291	0.00195168
11759666_x_at	HLA-DPB1	major histocompatibility complex, class II, DP beta 1	-4.43173	8.0244e-07
11750527_s_at	HLA-DQA1 /// HLA-DRA	major histocompatibility complex, class II, DQ alpha 1 /// major histocompatibility complex, class II, DR alpha	-4.38033	2.70989e-06
11718319_at	CD93	CD93 molecule	-4.3756	1.90589e-08
11757635_a_at	TYROBP	TYRO protein tyrosine kinase binding protein	-4.36963	2.48154e-07
11739818_at	C9	complement component 9	-4.36262	0.0406065
11729647_s_at	ESM1	endothelial cell-specific molecule 1	-4.33928	5.07536e-08
11739817_at	C9	complement component 9	-4.32384	0.0444966
11744374_x_at	HLA-DRB3 /// HLA-DRB5 /// LOC100294036	major histocompatibility complex, class II, DR beta 3 /// major histocompatibility complex, class II, DR beta 5 /// HLA class II histocompatibility antigen, DRB1-9 beta chain-like	-4.29667	2.16458e-06
11719198_s_at	CCND2	cyclin D2	-4.22484	5.1873e-07
11721099_at	C3AR1	complement component 3a receptor 1	-4.22246	1.34848e-07
11722164_s_at	RGS5	regulator of G-protein signaling 5	-4.21975	1.81533e-05
11717580_a_at	CD52	CD52 molecule	-4.21948	1.93784e-05
11715452_s_at	COL4A2	collagen, type IV, alpha 2	-4.19822	2.48154e-07
11758772_x_at	HLA-DPB1	major histocompatibility complex, class II, DP beta 1	-4.16403	4.95411e-07
11759088_at	MARCH1	membrane-associated ring finger (C3HC4) 1	-4.15817	1.59132e-06
11744379_a_at	COL3A1	collagen, type III, alpha 1	-4.15775	1.5177e-05
11743560_a_at	PTPRC	protein tyrosine phosphatase, receptor type, C	-4.12116	5.1873e-07
11752384_s_at	COL6A1	collagen, type VI, alpha 1	-4.10497	0.000769332
11755279_x_at	HLA-DPB1	major histocompatibility complex, class II, DP beta 1	-4.03213	7.8068e-07
11753898_x_at	HLA-DQA1	major histocompatibility complex, class II, DQ alpha 1	-4.025	7.3498e-05
11757511_x_at	HLA-DPA1	major histocompatibility complex, class II, DP alpha 1	-4.02383	7.96485e-07
11744380_s_at	COL3A1	collagen, type III, alpha 1	-4.01259	0.00071889
11716329_s_at	GJA1	gap junction protein, alpha 1, 43kDa	-3.99736	0.00808157
11741561_a_at	GPR116	G protein-coupled receptor 116	-3.99458	4.39138e-10
11722379_at	GNG11	guanine nucleotide binding protein (G protein), gamma 11	-3.97976	5.37892e-07
11741710_a_at	COL6A3	collagen, type VI, alpha 3	-3.95841	5.89664e-06
11742911_at	IGSF6	immunoglobulin superfamily, member 6	-3.91438	3.94034e-09
11759826_x_at	GPNMB	glycoprotein (transmembrane) nmb	-3.90942	0.000194376
11721248_s_at	GNG2	guanine nucleotide binding protein (G protein), gamma 2	-3.90105	1.839e-09
11736422_s_at	POSTN	periostin, osteoblast specific factor	-3.89226	0.0141993
11715651_s_at	FSTL1	follistatin-like 1	-3.8916	3.05459e-09
11757913_x_at	TUBA1A	tubulin, alpha 1a	-3.89144	0.00170549
11728189_a_at	CXCR4	chemokine (C-X-C motif) receptor 4	-3.83891	0.000152121
11726254_s_at	CD74	CD74 molecule, major histocompatibility complex, class II invariant chain	-3.82258	1.96572e-06
11724954_s_at	MRC1 /// MRC1L1	mannose receptor, C type 1 /// mannose receptor, C type 1-like 1	-3.8127	2.2857e-05
11719899_at	C11orf96	chromosome 11 open reading frame 96	-3.8016	5.25676e-06
11717581_s_at	CD52	CD52 molecule	-3.78249	2.56238e-05
11715414_x_at	COL3A1	collagen, type III, alpha 1	-3.77349	6.33619e-05
11758231_x_at	HLA-DPA1	major histocompatibility complex, class II, DP alpha 1	-3.76686	9.70079e-08
11717582_a_at	C13orf15	chromosome 13 open reading frame 15	-3.73548	2.23553e-06
11758608_s_at	CSF2RB	colony stimulating factor 2 receptor, beta, low-affinity (granulocyte-macrophage)	-3.7332	3.60757e-06
11756089_s_at	MSR1	macrophage scavenger receptor 1	-3.69484	1.5177e-05
11760878_x_at	HLA-DPB1	major histocompatibility complex, class II, DP beta 1	-3.68133	9.56552e-06
11727942_a_at	FPR3	formyl peptide receptor 3	-3.66017	4.0608e-07
11758630_s_at	FGL2	fibrinogen-like 2	-3.64285	8.57014e-07
11741223_s_at	FAM198B	family with sequence similarity 198, member B	-3.63941	0.0019781
11723213_a_at	MEF2C	myocyte enhancer factor 2C	-3.62391	3.76985e-08
11716639_a_at	COL4A1	collagen, type IV, alpha 1	-3.62196	3.44856e-08
11728191_x_at	CXCR4	chemokine (C-X-C motif) receptor 4	-3.61643	0.000113484
11747438_a_at	GIMAP4	GTPase, IMAP family member 4	-3.61219	8.08318e-07
11722012_a_at	GIMAP4	GTPase, IMAP family member 4	-3.59768	1.55456e-06
11742862_a_at	GPR116	G protein-coupled receptor 116	-3.58011	1.839e-09
11757534_s_at	FAM198B	family with sequence similarity 198, member B	-3.54605	0.0012984
11728679_a_at	CD163	CD163 molecule	-3.53865	0.00394018
11728763_x_at	GAL3ST4	galactose-3-O-sulfotransferase 4	-3.51651	2.86124e-05
11744660_s_at	CCL4L1 /// CCL4L2	chemokine (C-C motif) ligand 4-like 1 /// chemokine (C-C motif) ligand 4-like 2	-3.51115	0.000105663
11746954_s_at	CCL4 /// CCL4L1 /// CCL4L2	chemokine (C-C motif) ligand 4 /// chemokine (C-C motif) ligand 4-like 1 /// chemokine (C-C motif) ligand 4-like 2	-3.50516	1.2014e-05
11723025_at	FAM26F	family with sequence similarity 26, member F	-3.49916	5.73384e-06
11715356_x_at	COL1A2	collagen, type I, alpha 2	-3.47989	1.69825e-05
11716222_a_at	RNASE1	ribonuclease, RNase A family, 1 (pancreatic)	-3.47066	0.00298479
11759642_x_at	HLA-DRB1	major histocompatibility complex, class II, DR beta 1	-3.46893	2.20142e-06
11719466_s_at	C1QB	complement component 1, q subcomponent, B chain	-3.4369	2.77088e-06
11723871_a_at	DOCK2	dedicator of cytokinesis 2	-3.42077	2.99301e-06
11744649_x_at	HP	haptoglobin	-3.41079	0.0212821
11715354_a_at	COL1A2	collagen, type I, alpha 2	-3.40947	1.74605e-05
11715524_a_at	COTL1	coactosin-like 1 (Dictyostelium)	-3.40478	0.0198143
11726856_at	ADAMTS5	ADAM metallopeptidase with thrombospondin type 1 motif, 5	-3.39376	5.44121e-06
11730813_at	LILRB4	leukocyte immunoglobulin-like receptor, subfamily B (with TM and ITIM domains), member 4	-3.37712	1.66591e-05
11722011_a_at	GIMAP4	GTPase, IMAP family member 4	-3.37571	6.20721e-06
11724970_at	FLT1	fms-related tyrosine kinase 1 (vascular endothelial growth factor/vascular permeability factor receptor)	-3.3179	8.95287e-12
11718198_at	LHFP	lipoma HMGIC fusion partner	-3.29607	2.64093e-05
11755943_x_at	VIM	vimentin	-3.29547	0.0231813
11733829_x_at	HP	haptoglobin	-3.28795	0.0290077
11757277_x_at	HP	haptoglobin	-3.27251	0.0322491
11722426_a_at	FGL2	fibrinogen-like 2	-3.26201	1.74605e-05
11726855_at	ADAMTS5	ADAM metallopeptidase with thrombospondin type 1 motif, 5	-3.25445	2.99301e-06
11731394_a_at	VIM	vimentin	-3.24865	0.0282303
11758342_s_at	COL3A1	collagen, type III, alpha 1	-3.22823	0.000346637
11733869_a_at	HLA-DOA	major histocompatibility complex, class II, DO alpha	-3.2041	0.000796948
11726375_x_at	GPR34	G protein-coupled receptor 34	-3.20102	0.00228324
11717565_s_at	EMP1	epithelial membrane protein 1	-3.18829	7.34117e-08
11738435_x_at	CD74	CD74 molecule, major histocompatibility complex, class II invariant chain	-3.18768	1.48383e-05
11739720_a_at	GIMAP8	GTPase, IMAP family member 8	-3.18501	3.90432e-06
11739845_a_at	MSR1	macrophage scavenger receptor 1	-3.18326	0.000124511
11723849_a_at	MS4A6A	membrane-spanning 4-domains, subfamily A, member 6A	-3.18121	0.000629316
11715951_s_at	KCTD12	potassium channel tetramerisation domain containing 12	-3.16567	3.62591e-05
11748120_a_at	LCP2	lymphocyte cytosolic protein 2 (SH2 domain containing leukocyte protein of 76kDa)	-3.15959	2.94413e-06
11751273_a_at	GPR34	G protein-coupled receptor 34	-3.1548	0.00219648
11752095_a_at	PTPRC	protein tyrosine phosphatase, receptor type, C	-3.14512	9.70079e-08
11731019_x_at	AIF1	allograft inflammatory factor 1	-3.14434	1.69825e-05
11750232_a_at	GGTA1	glycoprotein, alpha-galactosyltransferase 1 pseudogene	-3.14289	3.39505e-05
11716203_a_at	MGP	matrix Gla protein	-3.13878	0.000127326
11754681_s_at	HLA-DMB	major histocompatibility complex, class II, DM beta	-3.12285	0.000130461
11754993_s_at	PXDN	peroxidasin homolog (Drosophila)	-3.10863	8.59282e-06
11740873_x_at	MS4A7	membrane-spanning 4-domains, subfamily A, member 7	-3.10289	1.66001e-05
11729251_at	MNDA	myeloid cell nuclear differentiation antigen	-3.10066	1.66001e-05
11719657_a_at	MMP9	matrix metallopeptidase 9 (gelatinase B, 92kDa gelatinase, 92kDa type IV collagenase)	-3.09703	0.00136545
11757459_s_at	WIPF1	WAS/WASL interacting protein family, member 1	-3.07905	0.00272606
11739847_x_at	MSR1	macrophage scavenger receptor 1	-3.07628	0.000135272
11744955_a_at	ANXA1	annexin A1	-3.0673	0.0117867
11717836_a_at	AIF1	allograft inflammatory factor 1	-3.00631	6.38721e-05
11721202_at	RNASE6	ribonuclease, RNase A family, k6	-3.00503	2.50967e-05
11727292_a_at	C1orf162	chromosome 1 open reading frame 162	-2.99024	8.85256e-05
11757801_x_at	HLA-DPB1	major histocompatibility complex, class II, DP beta 1	-2.98417	0.0137285
11755778_a_at	ROBO4	roundabout homolog 4, magic roundabout (Drosophila)	-2.97336	4.55049e-08
11746961_a_at	HLA-DMB	major histocompatibility complex, class II, DM beta	-2.96987	0.00074055
11749587_x_at	FCGR2A	Fc fragment of IgG, low affinity IIa, receptor (CD32)	-2.96582	2.69135e-05
11756780_a_at	MS4A7	membrane-spanning 4-domains, subfamily A, member 7	-2.95698	2.1255e-05
11722166_at	RGS5	regulator of G-protein signaling 5	-2.95285	9.48611e-05
11715355_at	COL1A2	collagen, type I, alpha 2	-2.95039	0.000195098
11746555_x_at	SPARC	secreted protein, acidic, cysteine-rich (osteonectin)	-2.94171	1.26541e-05
11732480_s_at	ITGAM	integrin, alpha M (complement component 3 receptor 3 subunit)	-2.93719	0.00251997
11727565_a_at	TNFSF13B	tumor necrosis factor (ligand) superfamily, member 13b	-2.92031	0.000121916
11724005_s_at	FYB	FYN binding protein	-2.91806	0.00208127
11720431_s_at	COL15A1	collagen, type XV, alpha 1	-2.91769	1.96572e-06
11721615_a_at	C1orf38	chromosome 1 open reading frame 38	-2.91462	2.59834e-05
11754270_a_at	C4A /// C4B /// LOC100509001	complement component 4A (Rodgers blood group) /// complement component 4B (Chido blood group) /// complement C4-B-like	-2.89101	0.00688056
11756766_x_at	CD74	CD74 molecule, major histocompatibility complex, class II invariant chain	-2.88584	4.09123e-05
11716554_a_at	HLA-DMA	major histocompatibility complex, class II, DM alpha	-2.88511	0.00186799
11751570_a_at	MS4A4A	membrane-spanning 4-domains, subfamily A, member 4	-2.87995	5.24315e-05
11728039_s_at	CCL8	chemokine (C-C motif) ligand 8	-2.87988	2.56238e-05
11736375_a_at	CD86	CD86 molecule	-2.86285	8.41827e-06
11719806_a_at	ASPN	asporin	-2.85924	0.0131802
11728266_a_at	LILRB2	leukocyte immunoglobulin-like receptor, subfamily B (with TM and ITIM domains), member 2	-2.85739	3.50013e-06
11734747_a_at	C4A /// C4B /// LOC100509001	complement component 4A (Rodgers blood group) /// complement component 4B (Chido blood group) /// complement C4-B-like	-2.84754	0.00759483
11744953_a_at	ANXA1	annexin A1	-2.84628	0.0140501
11724769_x_at	FCGR2A	Fc fragment of IgG, low affinity IIa, receptor (CD32)	-2.83992	8.31325e-06
11716587_at	AXL	AXL receptor tyrosine kinase	-2.83483	1.02321e-05
11733403_x_at	CLEC7A	C-type lectin domain family 7, member A	-2.83121	1.44179e-05
11757545_x_at	PECAM1	platelet/endothelial cell adhesion molecule	-2.79833	0.000994512
11724004_a_at	FYB	FYN binding protein	-2.79792	0.00504034
11729579_at	CDH13	cadherin 13, H-cadherin (heart)	-2.7889	0.000517644
11717337_a_at	ITGB2	integrin, beta 2 (complement component 3 receptor 3 and 4 subunit)	-2.78228	2.56238e-05
11730374_a_at	FYB	FYN binding protein	-2.77779	0.00333933
11730923_x_at	ADAMTS4	ADAM metallopeptidase with thrombospondin type 1 motif, 4	-2.77218	0.000168575
11733612_s_at	DOCK8	dedicator of cytokinesis 8	-2.76607	0.0338241
11717760_a_at	GMFG	glia maturation factor, gamma	-2.7614	5.73384e-06
11724541_s_at	VWF	von Willebrand factor	-2.75643	5.44121e-06
11752737_a_at	CLEC7A	C-type lectin domain family 7, member A	-2.75218	5.118e-05
11758340_x_at	HLA-DQA1	major histocompatibility complex, class II, DQ alpha 1	-2.74604	0.000281308
11717514_a_at	ANXA1	annexin A1	-2.74293	0.0223253
11743964_a_at	COL6A3	collagen, type VI, alpha 3	-2.7426	3.54234e-05
11739846_a_at	MSR1	macrophage scavenger receptor 1	-2.7228	0.000524277
11753555_a_at	CD53	CD53 molecule	-2.71028	8.13187e-06
11723803_a_at	TREM2	triggering receptor expressed on myeloid cells 2	-2.70898	0.000586947
11723697_s_at	FLI1	Friend leukemia virus integration 1	-2.70091	0.000100211
11754474_a_at	PLEK	pleckstrin	-2.68396	0.0013339
11739401_a_at	CD74	CD74 molecule, major histocompatibility complex, class II invariant chain	-2.67951	0.00048658
11733004_s_at	FCGR3A /// FCGR3B	Fc fragment of IgG, low affinity IIIa, receptor (CD16a) /// Fc fragment of IgG, low affinity IIIb, receptor (CD16b)	-2.66583	0.00125437
11717837_x_at	AIF1	allograft inflammatory factor 1	-2.65161	0.000139286
11740752_a_at	FOLR2	folate receptor 2 (fetal)	-2.65144	0.00227228
11746962_x_at	HLA-DMB	major histocompatibility complex, class II, DM beta	-2.65107	0.00189882
11759629_a_at	TRAC /// TRAJ17 /// TRAV20	T cell receptor alpha constant /// T cell receptor alpha joining 17 /// T cell receptor alpha variable 20	-2.64937	0.0079249
11726218_a_at	PRDM1	PR domain containing 1, with ZNF domain	-2.63705	8.28714e-06
11729274_a_at	GBP5	guanylate binding protein 5	-2.63186	0.0125112
11733841_a_at	EVI2A	ecotropic viral integration site 2A	-2.62874	0.000181789
11735152_a_at	SLC8A1	solute carrier family 8 (sodium/calcium exchanger), member 1	-2.61794	0.000111909
11730469_s_at	LMO2	LIM domain only 2 (rhombotin-like 1)	-2.59732	0.00108215
11739334_a_at	PTPRC	protein tyrosine phosphatase, receptor type, C	-2.57771	5.73384e-06
11715466_at	ARHGDIB	Rho GDP dissociation inhibitor (GDI) beta	-2.56425	1.47282e-06
11758555_s_at	GPR183	G protein-coupled receptor 183	-2.56041	0.000492671
11724804_x_at	LAIR1	leukocyte-associated immunoglobulin-like receptor 1	-2.5563	0.000110285
11728518_at	HPR	haptoglobin-related protein	-2.54905	0.0205759
11741519_s_at	CD14	CD14 molecule	-2.53404	0.0150632
11758636_s_at	ASPN	asporin	-2.52804	0.00816642
11741520_x_at	CD14	CD14 molecule	-2.52772	0.0175582
11720388_s_at	C1QC	complement component 1, q subcomponent, C chain	-2.52371	9.4889e-05
11716384_at	CCL2	chemokine (C-C motif) ligand 2	-2.52265	0.0395698
11727876_at	CYBB	cytochrome b-245, beta polypeptide	-2.51617	0.000838849
11755932_a_at	HCLS1	hematopoietic cell-specific Lyn substrate 1	-2.51201	1.15319e-05
11724343_at	ITGA4	integrin, alpha 4 (antigen CD49D, alpha 4 subunit of VLA-4 receptor)	-2.49268	1.64629e-06
11746639_a_at	RASSF2	Ras association (RalGDS/AF-6) domain family member 2	-2.4893	1.40331e-07
11755998_x_at	HLA-DRB4 /// LOC100509582	major histocompatibility complex, class II, DR beta 4 /// HLA class II histocompatibility antigen, DR beta 4 chain-like	-2.48828	0.0118387
11755355_s_at	RCSD1	RCSD domain containing 1	-2.4874	2.50967e-05
11741152_x_at	PLAGL1	pleiomorphic adenoma gene-like 1	-2.48513	0.0227664
11723048_at	CX3CR1	chemokine (C-X3-C motif) receptor 1	-2.47913	0.00917025
11735937_a_at	CD48	CD48 molecule	-2.46622	3.09735e-05
11719883_a_at	APOLD1	apolipoprotein L domain containing 1	-2.46495	0.000490852
11730096_a_at	BCL2A1	BCL2-related protein A1	-2.464	0.0449689
11745989_a_at	HLA-DMA	major histocompatibility complex, class II, DM alpha	-2.45988	0.00351425
11717465_s_at	LXN	latexin	-2.44402	1.26541e-05
11720302_a_at	SLA	Src-like-adaptor	-2.44042	7.08563e-06
11741353_a_at	ESM1	endothelial cell-specific molecule 1	-2.40913	8.79989e-06
11763233_x_at	TRAC /// TRAJ17 /// TRAV20	T cell receptor alpha constant /// T cell receptor alpha joining 17 /// T cell receptor alpha variable 20	-2.4035	0.00335748
11724771_x_at	FCGR2A	Fc fragment of IgG, low affinity IIa, receptor (CD32)	-2.39263	0.000181131
11758653_s_at	ELTD1	EGF, latrophilin and seven transmembrane domain containing 1	-2.39014	6.27819e-07
11724997_a_at	CD86	CD86 molecule	-2.38113	0.000168575
11728245_a_at	ANGPT2	angiopoietin 2	-2.3759	5.8803e-06
11718320_at	CD93	CD93 molecule	-2.37284	6.20721e-06
11745612_a_at	TREM2	triggering receptor expressed on myeloid cells 2	-2.36249	2.93762e-05
11757625_s_at	CD200	CD200 molecule	-2.35615	2.69135e-05
11735767_at	C16orf54	chromosome 16 open reading frame 54	-2.35479	0.000534189
11739232_x_at	RASSF2	Ras association (RalGDS/AF-6) domain family member 2	-2.35033	6.05917e-06
11755587_a_at	TRIM22	tripartite motif-containing 22	-2.34355	0.0276789
11719218_at	SOCS3	suppressor of cytokine signaling 3	-2.33138	0.000758201
11716479_s_at	F13A1	coagulation factor XIII, A1 polypeptide	-2.32569	0.0264049
11736555_s_at	SLC2A14 /// SLC2A3	solute carrier family 2 (facilitated glucose transporter), member 14 /// solute carrier family 2 (facilitated glucose transporter), member 3	-2.32334	0.00752849
11732467_x_at	CXCL11	chemokine (C-X-C motif) ligand 11	-2.32086	0.0472238
11715932_s_at	TUBB6	tubulin, beta 6	-2.3094	0.00495944
11716086_a_at	PXDN	peroxidasin homolog (Drosophila)	-2.29416	1.75748e-06
11726374_a_at	GPR34	G protein-coupled receptor 34	-2.29261	0.0295075
11727219_a_at	DSE	dermatan sulfate epimerase	-2.29025	0.000994512
11731770_a_at	DSE	dermatan sulfate epimerase	-2.29025	0.000994512
11731873_a_at	CD209	CD209 molecule	-2.28517	0.00950724
11739521_at	ST8SIA4	ST8 alpha-N-acetyl-neuraminide alpha-2,8-sialyltransferase 4	-2.28386	0.00200828
11751845_x_at	SERPING1	serpin peptidase inhibitor, clade G (C1 inhibitor), member 1	-2.27056	0.0147294
11716416_at	C1QA	complement component 1, q subcomponent, A chain	-2.2691	7.94635e-05
11728944_a_at	LST1	leukocyte specific transcript 1	-2.26655	1.77685e-05
11760710_a_at	MS4A6A	membrane-spanning 4-domains, subfamily A, member 6A	-2.26097	0.00330053
11739522_at	ST8SIA4	ST8 alpha-N-acetyl-neuraminide alpha-2,8-sialyltransferase 4	-2.26015	0.00754807
11718811_s_at	PRKCH	protein kinase C, eta	-2.24699	8.18012e-05
11715368_a_at	SERPING1	serpin peptidase inhibitor, clade G (C1 inhibitor), member 1	-2.24643	0.0188207
11753810_a_at	CCL5	chemokine (C-C motif) ligand 5	-2.24358	0.00683401
11723863_a_at	DOCK10	dedicator of cytokinesis 10	-2.23787	0.0225174
11737052_x_at	PLAGL1	pleiomorphic adenoma gene-like 1	-2.23734	0.0393396
11753348_a_at	SAMSN1	SAM domain, SH3 domain and nuclear localization signals 1	-2.23627	3.67918e-05
11727005_at	ELTD1	EGF, latrophilin and seven transmembrane domain containing 1	-2.23167	8.81504e-09
11742765_at	RGS1	regulator of G-protein signaling 1	-2.22956	0.0126421
11724159_x_at	ECSCR	endothelial cell-specific chemotaxis regulator	-2.21749	7.80746e-06
11717775_s_at	GYPC	glycophorin C (Gerbich blood group)	-2.21743	0.00351425
11741517_s_at	FCGR2B	Fc fragment of IgG, low affinity IIb, receptor (CD32)	-2.216	0.0203816
11728228_at	HAVCR2	hepatitis A virus cellular receptor 2	-2.21021	0.00132373
11735768_x_at	C16orf54	chromosome 16 open reading frame 54	-2.20399	0.00151237
11720747_a_at	ADCY7	adenylate cyclase 7	-2.19724	0.00681299
11741899_s_at	FCGR2B	Fc fragment of IgG, low affinity IIb, receptor (CD32)	-2.19459	0.00970013
11739379_a_at	FAM198B	family with sequence similarity 198, member B	-2.19239	0.000765109
11754409_x_at	LDB2	LIM domain binding 2	-2.18648	1.4823e-05
11722728_a_at	EGR2	early growth response 2	-2.18548	0.0216949
11720251_at	CCL18	chemokine (C-C motif) ligand 18 (pulmonary and activation-regulated)	-2.18101	0.0290612
11715763_a_at	PODXL	podocalyxin-like	-2.17969	0.00191828
11724244_s_at	TCF4	transcription factor 4	-2.17406	0.0278506
11724683_a_at	CD300A	CD300a molecule	-2.16745	0.000532622
11724768_s_at	FCGR2A /// FCGR2C	Fc fragment of IgG, low affinity IIa, receptor (CD32) /// Fc fragment of IgG, low affinity IIc, receptor for (CD32) (gene/pseudogene)	-2.16514	0.000168991
11715451_a_at	COL4A2	collagen, type IV, alpha 2	-2.16145	7.59215e-07
11723287_at	TYROBP	TYRO protein tyrosine kinase binding protein	-2.15831	3.53382e-05
11724463_a_at	GPNMB	glycoprotein (transmembrane) nmb	-2.15459	0.00202339
11734162_a_at	TFEC	transcription factor EC	-2.15107	0.00148025
11740375_a_at	RGS10	regulator of G-protein signaling 10	-2.14564	0.0420502
11718050_a_at	BASP1	brain abundant, membrane attached signal protein 1	-2.132	0.00255165
11727428_at	GPR183	G protein-coupled receptor 183	-2.12327	0.000771656
11723264_a_at	CD3D	CD3d molecule, delta (CD3-TCR complex)	-2.11604	0.00746992
11749751_s_at	WIPF1	WAS/WASL interacting protein family, member 1	-2.11112	0.00474056
11715541_a_at	THY1	Thy-1 cell surface antigen	-2.10353	3.20661e-06
11740872_a_at	MS4A7	membrane-spanning 4-domains, subfamily A, member 7	-2.09398	0.000139522
11733611_a_at	DOCK8	dedicator of cytokinesis 8	-2.08228	0.0407145
11723465_a_at	CELF2	CUGBP, Elav-like family member 2	-2.08018	0.00204277
11720300_a_at	SLA	Src-like-adaptor	-2.0797	9.29858e-06
11736311_x_at	FCGR1A	Fc fragment of IgG, high affinity Ia, receptor (CD64)	-2.07208	0.0121353
11748750_a_at	GPNMB	glycoprotein (transmembrane) nmb	-2.07077	0.00513615
11754471_a_at	HLA-DMB	major histocompatibility complex, class II, DM beta	-2.06942	0.00133126
11733439_a_at	GBP5	guanylate binding protein 5	-2.0352	0.0368207
11747010_a_at	VSIG4	V-set and immunoglobulin domain containing 4	-2.03067	0.0348406
11746087_a_at	CD84	CD84 molecule	-2.02559	0.000793107
11739094_a_at	CXCR4	chemokine (C-X-C motif) receptor 4	-2.01676	0.0019781
11739768_a_at	PTPRE	protein tyrosine phosphatase, receptor type, E	-1.99693	0.00753251
11732276_x_at	CCL5	chemokine (C-C motif) ligand 5	-1.9884	0.00754602
11719479_at	ALOX5AP	arachidonate 5-lipoxygenase-activating protein	-1.98684	0.035195
11723215_s_at	MEF2C	myocyte enhancer factor 2C	-1.98493	9.29248e-05
11735429_x_at	RNF135	ring finger protein 135	-1.98397	0.000195154
11758539_s_at	DOCK10	dedicator of cytokinesis 10	-1.97613	0.0333522
11743813_a_at	EVI2B	ecotropic viral integration site 2B	-1.9753	8.13187e-06
11722635_at	IL2RB	interleukin 2 receptor, beta	-1.97508	0.00428207
11716818_a_at	VSIG4	V-set and immunoglobulin domain containing 4	-1.97213	0.0271749
11725652_at	EMCN	endomucin	-1.97118	0.000196333
11721744_a_at	NID2	nidogen 2 (osteonidogen)	-1.9709	0.00304996
11756867_a_at	TNFSF13B	tumor necrosis factor (ligand) superfamily, member 13b	-1.96906	0.000654592
11748016_a_at	ACTG2	actin, gamma 2, smooth muscle, enteric	-1.96809	0.000488511
11744493_x_at	GPR124	G protein-coupled receptor 124	-1.96554	7.25734e-05
11761960_x_at	TRAC /// TRAJ17 /// TRAV20	T cell receptor alpha constant /// T cell receptor alpha joining 17 /// T cell receptor alpha variable 20	-1.95897	0.0144962
11742861_x_at	GPR116	G protein-coupled receptor 116	-1.952	7.73864e-07
11743771_at	GIMAP7	GTPase, IMAP family member 7	-1.94898	0.0134316
11725653_a_at	EMCN	endomucin	-1.94014	1.04023e-05
11756411_a_at	STAB1	stabilin 1	-1.93817	0.00906366
11724955_s_at	MRC1 /// MRC1L1	mannose receptor, C type 1 /// mannose receptor, C type 1-like 1	-1.93634	0.0279808
11744954_x_at	ANXA1	annexin A1	-1.93072	0.0282303
11745234_a_at	PTPLAD2	protein tyrosine phosphatase-like A domain containing 2	-1.92749	0.000563404
11723214_a_at	MEF2C	myocyte enhancer factor 2C	-1.92341	0.000950639
11749827_a_at	CYBB	cytochrome b-245, beta polypeptide	-1.91412	0.0005929
11732479_a_at	ITGAM	integrin, alpha M (complement component 3 receptor 3 subunit)	-1.91383	0.0146369
11717886_a_at	PLAU	plasminogen activator, urokinase	-1.89782	0.000205044
11719488_at	EDNRA	endothelin receptor type A	-1.89638	0.00016893
11731554_a_at	SYNPO2	synaptopodin 2	-1.89456	0.000362745
11723882_x_at	CECR1	cat eye syndrome chromosome region, candidate 1	-1.89402	0.00182173
11731669_at	GPR65	G protein-coupled receptor 65	-1.88159	6.66277e-05
11739168_a_at	GIMAP6	GTPase, IMAP family member 6	-1.88054	4.11672e-05
11730909_s_at	CCR5	chemokine (C-C motif) receptor 5	-1.87733	0.00173606
11729140_x_at	SLAMF7	SLAM family member 7	-1.8701	0.0175582
11720644_a_at	PECAM1	platelet/endothelial cell adhesion molecule	-1.86806	0.00521751
11730373_a_at	FYB	FYN binding protein	-1.86376	0.00759483
11732084_a_at	TFEC	transcription factor EC	-1.85059	0.011775
11754461_s_at	UCP2	uncoupling protein 2 (mitochondrial, proton carrier)	-1.8444	0.0117999
11726948_at	TLR8	toll-like receptor 8	-1.83951	0.00660415
11726465_a_at	ADORA3	adenosine A3 receptor	-1.83238	0.0268417
11759494_at	ITGA9	integrin, alpha 9	-1.83166	0.00676802
11743171_a_at	RCSD1	RCSD domain containing 1	-1.82912	0.0073984
11718569_a_at	WIPF1	WAS/WASL interacting protein family, member 1	-1.82646	0.00305474
11749980_x_at	HOPX	HOP homeobox	-1.82211	0.00235709
11729000_x_at	CD84	CD84 molecule	-1.82066	2.59619e-05
11732456_a_at	MARCH1	membrane-associated ring finger (C3HC4) 1	-1.81692	0.00102756
11726046_s_at	FCGR2B	Fc fragment of IgG, low affinity IIb, receptor (CD32)	-1.80489	0.0132789
11744829_s_at	HLA-E	major histocompatibility complex, class I, E	-1.79909	0.002842
11726854_s_at	ADAMTS5	ADAM metallopeptidase with thrombospondin type 1 motif, 5	-1.79871	0.000765109
11718810_at	PRKCH	protein kinase C, eta	-1.79763	0.00171925
11728489_a_at	CLEC4A	C-type lectin domain family 4, member A	-1.79201	0.000105518
11731148_at	TLR7	toll-like receptor 7	-1.78272	0.0247602
11720695_at	C1orf54	chromosome 1 open reading frame 54	-1.77418	5.00963e-05
11722680_at	HCST	hematopoietic cell signal transducer	-1.77081	0.000118133
11732858_a_at	GPR124	G protein-coupled receptor 124	-1.76944	0.000178382
11724197_at	STC1	stanniocalcin 1	-1.76218	0.000765109
11756371_a_at	VSIG4	V-set and immunoglobulin domain containing 4	-1.7503	0.0464543
11763426_a_at	TRAF3IP3	TRAF3 interacting protein 3	-1.74885	0.00675524
11755219_a_at	THBD	thrombomodulin	-1.74863	7.80746e-06
11758879_s_at	HLA-E	major histocompatibility complex, class I, E	-1.7454	0.00964298
11750778_a_at	MSR1	macrophage scavenger receptor 1	-1.74356	0.00975183
11721651_at	CDH5	cadherin 5, type 2 (vascular endothelium)	-1.73334	2.67177e-06
11730274_at	CALCRL	calcitonin receptor-like	-1.73311	0.000203269
11742028_a_at	ANGPT2	angiopoietin 2	-1.7222	2.54496e-05
11742859_a_at	PLEK	pleckstrin	-1.71527	0.00369745
11720994_x_at	CCL3	chemokine (C-C motif) ligand 3	-1.71399	4.25106e-05
11755522_a_at	LPXN	leupaxin	-1.70404	0.000313297
11753712_x_at	HBB	hemoglobin, beta	-1.69238	0.0246267
11754408_s_at	LDB2	LIM domain binding 2	-1.68331	0.000909633
11741594_a_at	LST1	leukocyte specific transcript 1	-1.67709	0.000221666
11729977_a_at	CXCR6	chemokine (C-X-C motif) receptor 6	-1.66329	0.0118194
11732425_at	ANKRD22	ankyrin repeat domain 22	-1.64954	0.0362389
11740080_at	CXorf21	chromosome X open reading frame 21	-1.63787	0.0042373
11720387_a_at	MRC2	mannose receptor, C type 2	-1.63304	0.00102756
11720163_at	VEGFC	vascular endothelial growth factor C	-1.62917	0.000149417
11753294_a_at	COL1A2	collagen, type I, alpha 2	-1.62307	0.00347651
11715942_a_at	AQP1	aquaporin 1 (Colton blood group)	-1.62233	0.0070371
11723195_x_at	HLA-E	major histocompatibility complex, class I, E	-1.61364	0.00877979
11752544_a_at	GPNMB	glycoprotein (transmembrane) nmb	-1.61116	0.0130286
11731066_x_at	GIMAP1	GTPase, IMAP family member 1	-1.60671	1.81533e-05
11716162_at	LBH	limb bud and heart development homolog (mouse)	-1.60603	0.000651821
11761959_x_at	TRAC /// TRAJ17 /// TRAV20	T cell receptor alpha constant /// T cell receptor alpha joining 17 /// T cell receptor alpha variable 20	-1.60501	0.0201944
11723106_a_at	NCF4	neutrophil cytosolic factor 4, 40kDa	-1.60245	0.00236626
11724008_a_at	ENTPD1	ectonucleoside triphosphate diphosphohydrolase 1	-1.60236	0.00971547
11721924_s_at	PRKCB	protein kinase C, beta	-1.60216	9.47207e-06
11757018_a_at	COL12A1	collagen, type XII, alpha 1	-1.58215	0.00148025
11743981_a_at	FOLR2	folate receptor 2 (fetal)	-1.56719	0.0395328
11740691_x_at	AIF1	allograft inflammatory factor 1	-1.56529	0.000131698
11763557_x_at	TRBC1 /// TRBC2	T cell receptor beta constant 1 /// T cell receptor beta constant 2	-1.56462	0.0184529
11727401_x_at	HOPX	HOP homeobox	-1.55938	0.00777478
11724678_a_at	LY86	lymphocyte antigen 86	-1.55649	0.000524277
11724345_at	ITGA4	integrin, alpha 4 (antigen CD49D, alpha 4 subunit of VLA-4 receptor)	-1.55533	0.000906686
11737147_a_at	CLEC7A	C-type lectin domain family 7, member A	-1.55293	0.00770228
11727609_at	KLRB1	killer cell lectin-like receptor subfamily B, member 1	-1.55072	0.0025034
11732275_at	CCL5	chemokine (C-C motif) ligand 5	-1.53884	0.0203816
11751618_x_at	HLA-E	major histocompatibility complex, class I, E	-1.53483	0.0195217
11717272_at	COL5A1	collagen, type V, alpha 1	-1.5343	0.0282013
11744263_s_at	RAC2	ras-related C3 botulinum toxin substrate 2 (rho family, small GTP binding protein Rac2)	-1.53355	0.0175582
11721923_a_at	PRKCB	protein kinase C, beta	-1.53268	0.000548099
11755758_s_at	NLRC5	NLR family, CARD domain containing 5	-1.52988	0.0417487
11725175_x_at	ADAP2	ArfGAP with dual PH domains 2	-1.52716	0.0262545
11744347_a_at	MYO10	myosin X	-1.51698	9.40738e-06
11728920_a_at	RASGRP1	RAS guanyl releasing protein 1 (calcium and DAG-regulated)	-1.51597	0.0277661
11715348_x_at	HBB	hemoglobin, beta	-1.50621	0.0254807
11726820_a_at	ARHGAP9	Rho GTPase activating protein 9	-1.50415	0.00016494
11719367_a_at	PLEKHO2	pleckstrin homology domain containing, family O member 2	-1.49861	0.00243705
11745004_x_at	HOPX	HOP homeobox	-1.49223	0.0110992
11733729_s_at	LGMN	legumain	-1.48992	0.000308912
11733870_at	HLA-DOA	major histocompatibility complex, class II, DO alpha	-1.48953	0.031145
11722270_at	SASH3	SAM and SH3 domain containing 3	-1.48055	0.000182109
11746906_s_at	CARD8	caspase recruitment domain family, member 8	-1.47491	0.00673488
11722504_at	CYYR1	cysteine/tyrosine-rich 1	-1.47483	1.28775e-07
11758671_s_at	IKZF1	IKAROS family zinc finger 1 (Ikaros)	-1.46621	0.000371925
11730121_a_at	ATP8B4	ATPase, class I, type 8B, member 4	-1.46512	0.0313215
11736678_s_at	PODXL	podocalyxin-like	-1.46425	0.0172678
11740035_a_at	CARD8	caspase recruitment domain family, member 8	-1.46366	0.00950724
11717566_at	EMP1	epithelial membrane protein 1	-1.45939	3.69979e-05
11757921_s_at	COL14A1	collagen, type XIV, alpha 1	-1.45892	0.00625585
11715453_a_at	COL4A2	collagen, type IV, alpha 2	-1.45422	0.000350883
11730465_at	KCNJ2	potassium inwardly-rectifying channel, subfamily J, member 2	-1.44959	0.00027902
11716993_a_at	CSF1R	colony stimulating factor 1 receptor	-1.44737	0.000645066
11720509_a_at	FBN1	fibrillin 1	-1.44582	0.0127402
11736813_at	PDCD1LG2	programmed cell death 1 ligand 2	-1.44233	0.0155004
11727406_a_at	TEK	TEK tyrosine kinase, endothelial	-1.44121	0.0065471
11757926_s_at	SLC9A9	solute carrier family 9 (sodium/hydrogen exchanger), member 9	-1.44064	0.0174771
11742027_a_at	ANGPT2	angiopoietin 2	-1.43995	0.00201501
11739657_a_at	LTB	lymphotoxin beta (TNF superfamily, member 3)	-1.43806	0.010527
11748751_a_at	GPNMB	glycoprotein (transmembrane) nmb	-1.43443	0.00531556
11752745_x_at	LGMN	legumain	-1.43429	0.000684936
11729111_x_at	ADAMDEC1	ADAM-like, decysin 1	-1.4306	0.0364196
11730878_x_at	MYCT1	myc target 1	-1.42959	0.000267826
11733728_a_at	LGMN	legumain	-1.41297	0.00043024
11739553_a_at	GAS7	growth arrest-specific 7	-1.41208	0.00102
11722403_a_at	PLEKHO1	pleckstrin homology domain containing, family O member 1	-1.41152	0.049593
11715352_x_at	COL1A1	collagen, type I, alpha 1	-1.3958	0.0185587
11724006_a_at	ENTPD1	ectonucleoside triphosphate diphosphohydrolase 1	-1.39519	0.00144642
11746287_x_at	LGMN	legumain	-1.39278	0.00241031
11744567_a_at	CD72	CD72 molecule	-1.39027	0.00251997
11717464_at	LXN	latexin	-1.38763	0.00347651
11727583_a_at	EPHA3	EPH receptor A3	-1.38423	0.0345469
11741268_a_at	LDB2	LIM domain binding 2	-1.38074	9.29248e-05
11743170_a_at	RCSD1	RCSD domain containing 1	-1.37906	0.0058188
11721995_a_at	LRRC32	leucine rich repeat containing 32	-1.37404	2.64655e-05
11733736_a_at	CD2	CD2 molecule	-1.37136	0.00754602
11720441_x_at	OLFML2B	olfactomedin-like 2B	-1.36854	0.00454697
11746055_a_at	CARD8	caspase recruitment domain family, member 8	-1.36828	0.0182888
11731857_x_at	MT1H	metallothionein 1H	-1.36699	0.0460966
11725481_a_at	CD27	CD27 molecule	-1.36108	0.0267952
11722074_s_at	HEYL	hairy/enhancer-of-split related with YRPW motif-like	-1.35674	0.00759483
11722353_s_at	LDB2	LIM domain binding 2	-1.35596	0.00135942
11756709_x_at	BTK	Bruton agammaglobulinemia tyrosine kinase	-1.3501	0.00315323
11732181_x_at	PTAFR	platelet-activating factor receptor	-1.34712	0.00824936
11727105_s_at	FGD5	FYVE, RhoGEF and PH domain containing 5	-1.34485	0.0481713
11728423_a_at	PILRA	paired immunoglobin-like type 2 receptor alpha	-1.34289	0.00272902
11752744_a_at	LGMN	legumain	-1.34199	0.00197952
11725364_x_at	GAS7	growth arrest-specific 7	-1.3398	0.0119019
11730275_at	CALCRL	calcitonin receptor-like	-1.33515	0.000524277
11749094_a_at	DSE	dermatan sulfate epimerase	-1.33394	0.0205219
11725980_at	CFD	complement factor D (adipsin)	-1.33298	0.0287588
11728038_at	CCL8	chemokine (C-C motif) ligand 8	-1.33295	0.0074153
11751225_s_at	CSF2RA	colony stimulating factor 2 receptor, alpha, low-affinity (granulocyte-macrophage)	-1.32719	0.00688056
11724326_a_at	ARHGAP25	Rho GTPase activating protein 25	-1.32536	0.000408037
11748110_a_at	LGMN	legumain	-1.32308	0.00236626
11723156_a_at	LSP1	lymphocyte-specific protein 1	-1.31473	0.0099436
11715793_a_at	ACTG2	actin, gamma 2, smooth muscle, enteric	-1.31325	0.0249446
11734529_x_at	PILRA	paired immunoglobin-like type 2 receptor alpha	-1.31214	0.00419546
11725685_a_at	PTPRO	protein tyrosine phosphatase, receptor type, O	-1.31117	0.00788216
11752610_a_at	C1orf38	chromosome 1 open reading frame 38	-1.30573	0.00298479
11732321_a_at	PLAT	plasminogen activator, tissue	-1.30568	0.0347864
11718861_a_at	HCK	hemopoietic cell kinase	-1.30551	0.00102756
11740486_a_at	RUNX3	runt-related transcription factor 3	-1.30003	0.000273269
11744364_s_at	INPP5D	inositol polyphosphate-5-phosphatase, 145kDa	-1.29716	0.000207412
11729721_s_at	LILRA6 /// LILRB3	leukocyte immunoglobulin-like receptor, subfamily A (with TM domain), member 6 /// leukocyte immunoglobulin-like receptor, subfamily B (with TM and ITIM domains), member 3	-1.29306	0.00256249
11755622_x_at	ROBO4	roundabout homolog 4, magic roundabout (Drosophila)	-1.28955	4.69796e-07
11754605_a_at	TCF4	transcription factor 4	-1.28196	0.0478632
11718807_at	TNFRSF1B	tumor necrosis factor receptor superfamily, member 1B	-1.27729	0.00199626
11720403_at	EFNB2	ephrin-B2	-1.27506	0.000404228
11746966_a_at	DNASE1L3	deoxyribonuclease I-like 3	-1.26774	0.0377242
11729759_at	RGS18	regulator of G-protein signaling 18	-1.26625	3.20448e-05
11715934_s_at	TAGLN	transgelin	-1.26265	0.000624519
11729456_a_at	BCL6B	B-cell CLL/lymphoma 6, member B	-1.25226	0.0060263
11734938_x_at	CSF2RA	colony stimulating factor 2 receptor, alpha, low-affinity (granulocyte-macrophage)	-1.25151	0.000875902
11754368_a_at	FBN1	fibrillin 1	-1.241	0.0326579
11726823_at	ADORA3	adenosine A3 receptor	-1.23957	0.0287563
11715351_at	COL1A1	collagen, type I, alpha 1	-1.23876	0.0109028
11720326_a_at	FRZB	frizzled-related protein	-1.22919	0.0157623
11722269_a_at	SASH3	SAM and SH3 domain containing 3	-1.22874	0.00280014
11742860_a_at	GPR116	G protein-coupled receptor 116	-1.22618	3.90432e-06
11742944_a_at	CORO1A	coronin, actin binding protein, 1A	-1.22264	0.00385863
11759525_at	GADD45B	growth arrest and DNA-damage-inducible, beta	-1.21698	0.0388632
11743696_at	CLEC14A	C-type lectin domain family 14, member A	-1.21279	1.74856e-05
11762993_x_at	TRD@	T cell receptor delta locus	-1.21186	0.0290713
11762318_x_at	IL23A	Interleukin 23, alpha subunit p19	-1.20675	0.0220384
11738200_a_at	CCDC102B	coiled-coil domain containing 102B	-1.20253	0.03276
11718832_a_at	LOXL2	lysyl oxidase-like 2	-1.20155	2.64093e-05
11728125_a_at	GZMH	granzyme H (cathepsin G-like 2, protein h-CCPX)	-1.19528	0.0156055
11755070_a_at	CARD8	caspase recruitment domain family, member 8	-1.19419	0.0460789
11727992_at	STX11	syntaxin 11	-1.19069	0.0411747
11751242_s_at	FCGR2A /// FCGR2C	Fc fragment of IgG, low affinity IIa, receptor (CD32) /// Fc fragment of IgG, low affinity IIc, receptor for (CD32) (gene/pseudogene)	-1.18843	0.00173606
11739767_a_at	PTPRE	protein tyrosine phosphatase, receptor type, E	-1.18842	0.0147294
11761918_x_at	TRBC1	T cell receptor beta constant 1	-1.18836	0.0303533
11758771_at	HLA-DPB1	major histocompatibility complex, class II, DP beta 1	-1.18609	0.00327744
11743475_a_at	ITGAX	integrin, alpha X (complement component 3 receptor 4 subunit)	-1.18331	0.0291174
11717275_s_at	COL5A1	collagen, type V, alpha 1	-1.18283	0.0449689
11743000_at	CD83	CD83 molecule	-1.1815	0.00209341
11755869_a_at	JAM3	junctional adhesion molecule 3	-1.17426	0.000740188
11746309_a_at	SLC15A3	solute carrier family 15, member 3	-1.17077	0.0111216
11720277_a_at	OLFML2A	olfactomedin-like 2A	-1.16245	0.00650007
11742173_x_at	LST1	leukocyte specific transcript 1	-1.16224	1.74605e-05
11722725_a_at	CSF2RB	colony stimulating factor 2 receptor, beta, low-affinity (granulocyte-macrophage)	-1.15935	0.000551072
11746658_a_at	CD86	CD86 molecule	-1.15736	8.02233e-05
11747047_a_at	C21orf7	chromosome 21 open reading frame 7	-1.15584	0.0163976
11744441_a_at	BASP1	brain abundant, membrane attached signal protein 1	-1.15546	0.0290713
11722792_a_at	APLNR	apelin receptor	-1.15472	0.0394134
11758166_s_at	KAL1	Kallmann syndrome 1 sequence	-1.15445	0.0349979
11727572_s_at	KLHL6	kelch-like 6 (Drosophila)	-1.15033	0.00451698
11728265_a_at	LILRB2	leukocyte immunoglobulin-like receptor, subfamily B (with TM and ITIM domains), member 2	-1.14909	0.00181823
11733913_at	HS3ST1	heparan sulfate (glucosamine) 3-O-sulfotransferase 1	-1.14888	0.0218758
11725174_a_at	ADAP2	ArfGAP with dual PH domains 2	-1.14457	0.0406867
11749926_a_at	C4A /// C4B	complement component 4A (Rodgers blood group) /// complement component 4B (Chido blood group)	-1.1375	0.0433683
11715542_s_at	THY1	Thy-1 cell surface antigen	-1.1373	4.39465e-05
11733971_s_at	PCDH18	protocadherin 18	-1.13253	0.00482594
11734967_a_at	THEMIS	thymocyte selection associated	-1.13246	0.0202677
11715950_a_at	KCTD12	potassium channel tetramerisation domain containing 12	-1.13122	0.0134921
11762294_x_at	TRBC1	T cell receptor beta constant 1	-1.12763	0.0276789
11733970_a_at	PCDH18	protocadherin 18	-1.12678	0.0065471
11739046_s_at	MMRN2	multimerin 2	-1.12671	0.0425924
11738858_x_at	CSF2RA	colony stimulating factor 2 receptor, alpha, low-affinity (granulocyte-macrophage)	-1.12598	0.0120829
11754545_x_at	PLAT	plasminogen activator, tissue	-1.11963	0.0237791
11763606_a_at	VAV1	vav 1 guanine nucleotide exchange factor	-1.11927	0.00116115
11733767_a_at	LILRA2	leukocyte immunoglobulin-like receptor, subfamily A (with TM domain), member 2	-1.11756	0.0238712
11724459_x_at	MCAM	melanoma cell adhesion molecule	-1.11568	0.00298479
11722165_a_at	RGS5	regulator of G-protein signaling 5	-1.1144	0.0230991
11715947_a_at	KCTD12	potassium channel tetramerisation domain containing 12	-1.09463	0.0249127
11736342_at	EGR3	early growth response 3	-1.09399	0.0465172
11728373_a_at	ERG	v-ets erythroblastosis virus E26 oncogene homolog (avian)	-1.09386	0.0070371
11749109_x_at	GPR116	G protein-coupled receptor 116	-1.09002	5.44121e-06
11752113_a_at	INPP4B	inositol polyphosphate-4-phosphatase, type II, 105kDa	-1.08825	0.00906366
11720998_a_at	BIN2	bridging integrator 2	-1.08501	0.00062139
11742272_s_at	TM6SF1	transmembrane 6 superfamily member 1	-1.08311	0.00645279
11716920_at	PLVAP	plasmalemma vesicle associated protein	-1.08246	0.000305232
11758095_s_at	FPR1	formyl peptide receptor 1	-1.07893	0.00353008
11724540_a_at	VWF	von Willebrand factor	-1.07877	0.000994512
11762282_x_at	HLA-A	major histocompatibility complex, class I, A	-1.07874	0.0128816
11740531_a_at	CLEC10A	C-type lectin domain family 10, member A	-1.07563	0.00604687
11741660_a_at	TAGAP	T-cell activation RhoGTPase activating protein	-1.07383	0.0035591
11756363_a_at	NCKAP1L	NCK-associated protein 1-like	-1.05914	0.00133126
11755013_x_at	TNFRSF1B	tumor necrosis factor receptor superfamily, member 1B	-1.05866	0.0116163
11745500_a_at	CLEC10A	C-type lectin domain family 10, member A	-1.05765	0.0035591
11724805_a_at	LAIR1	leukocyte-associated immunoglobulin-like receptor 1	-1.05636	0.00194326
11754410_s_at	APLNR	apelin receptor	-1.05092	0.0187959
11746699_x_at	TAGLN	transgelin	-1.0489	0.00771338
11735320_a_at	RBMS3	RNA binding motif, single stranded interacting protein 3	-1.03223	0.0482427
11728571_a_at	PLCL1	phospholipase C-like 1	-1.02881	0.000203269
11720440_at	OLFML2B	olfactomedin-like 2B	-1.02633	0.0079249
11750812_a_at	FLI1	Friend leukemia virus integration 1	-1.02304	0.0179557
11727943_a_at	FPR3	formyl peptide receptor 3	-1.02132	0.00167635
11719892_at	VASH1	vasohibin 1	-1.01862	0.000284227
11757868_a_at	PIK3IP1	phosphoinositide-3-kinase interacting protein 1	-1.0135	0.0216949
11727994_at	STX11	syntaxin 11	-1.0083	0.0437273
11741706_a_at	GJA5	gap junction protein, alpha 5, 40kDa	-1.00626	0.042421
11724158_s_at	ECSCR	endothelial cell-specific chemotaxis regulator	-1.00542	0.000135046
11720602_at	SYT11	synaptotagmin XI	-1.00309	0.0153682
11721728_a_at	ARHGAP30	Rho GTPase activating protein 30	-0.99949	0.000660022
11745724_at	MALAT1	metastasis associated lung adenocarcinoma transcript 1 (non-protein coding)	-0.988068	0.0321286
11733691_a_at	SIGLEC7	sialic acid binding Ig-like lectin 7	-0.987152	0.00405944
11729580_s_at	CDH13	cadherin 13, H-cadherin (heart)	-0.98614	0.0116148
11732435_at	C17orf87	chromosome 17 open reading frame 87	-0.985543	0.010054
11754666_a_at	CORO1A	coronin, actin binding protein, 1A	-0.982282	0.0181926
11755646_a_at	SIGLEC1	sialic acid binding Ig-like lectin 1, sialoadhesin	-0.981949	0.0114239
11757767_s_at	NAV1	neuron navigator 1	-0.976596	0.00021264
11727217_a_at	CETP	cholesteryl ester transfer protein, plasma	-0.973299	0.0360572
11736324_x_at	CD96	CD96 molecule	-0.956537	0.0308862
11747162_a_at	FLT1	fms-related tyrosine kinase 1 (vascular endothelial growth factor/vascular permeability factor receptor)	-0.955886	0.000894832
11757622_s_at	TSPYL5	TSPY-like 5	-0.949425	0.00010796
11716767_at	IQGAP1	IQ motif containing GTPase activating protein 1	-0.948101	0.0492196
11740821_a_at	CD1E	CD1e molecule	-0.946606	0.0218758
11726928_s_at	IL18BP	interleukin 18 binding protein	-0.940349	0.0105867
11731676_s_at	CCR2	chemokine (C-C motif) receptor 2	-0.933869	0.0226085
11754468_x_at	PLXDC1	plexin domain containing 1	-0.932784	0.00436743
11721762_a_at	PIK3R5	phosphoinositide-3-kinase, regulatory subunit 5	-0.929321	0.00759483
11726122_at	MYO1F	myosin IF	-0.926396	0.00251997
11728901_a_at	DAPP1	dual adaptor of phosphotyrosine and 3-phosphoinositides	-0.920919	0.0174522
11726845_s_at	PLXDC1	plexin domain containing 1	-0.919491	3.31976e-05
11727740_a_at	CD300LF	CD300 molecule-like family member f	-0.918603	0.0084664
11762287_x_at	TRBC2	T cell receptor beta constant 2	-0.911293	0.0354318
11720739_s_at	ITPKB	inositol 1,4,5-trisphosphate 3-kinase B	-0.909367	0.00417715
11757600_x_at	HSPG2	heparan sulfate proteoglycan 2	-0.904906	0.00283555
11731800_at	C3orf70	chromosome 3 open reading frame 70	-0.896028	0.00217512
11732178_a_at	MYH11	myosin, heavy chain 11, smooth muscle	-0.884624	0.00982729
11728945_x_at	LST1	leukocyte specific transcript 1	-0.875915	1.74605e-05
11737870_s_at	FAM78A	family with sequence similarity 78, member A	-0.872893	0.0345318
11750615_s_at	GPR116	G protein-coupled receptor 116	-0.870386	0.000933099
11734727_a_at	IL16	interleukin 16 (lymphocyte chemoattractant factor)	-0.867864	0.0039527
11732854_x_at	SCARF1	scavenger receptor class F, member 1	-0.864606	0.00426642
11732469_at	IL3RA	interleukin 3 receptor, alpha (low affinity)	-0.864031	9.76774e-05
11715404_a_at	COL6A1	collagen, type VI, alpha 1	-0.861291	0.0249265
11727867_a_at	CLEC3B	C-type lectin domain family 3, member B	-0.857415	0.000107687
11735352_x_at	SLC37A2	solute carrier family 37 (glycerol-3-phosphate transporter), member 2	-0.854411	0.0417297
11719780_at	TNFAIP8L2	tumor necrosis factor, alpha-induced protein 8-like 2	-0.853899	0.0107549
11749188_a_at	ENTPD1	ectonucleoside triphosphate diphosphohydrolase 1	-0.850005	0.011775
11739315_at	KDR	kinase insert domain receptor (a type III receptor tyrosine kinase)	-0.84862	1.35957e-05
11719489_a_at	EDNRA	endothelin receptor type A	-0.846696	0.00971547
11726532_a_at	CYTH4	cytohesin 4	-0.845101	0.0370981
11749922_x_at	TAGLN	transgelin	-0.845096	0.0433559
11729747_a_at	IL10RA	interleukin 10 receptor, alpha	-0.843731	0.00330053
11724196_s_at	STC1	stanniocalcin 1	-0.840217	0.0342767
11727257_a_at	JAK3	Janus kinase 3	-0.839012	0.0111216
11743169_a_at	LPXN	leupaxin	-0.83762	0.00525913
11755166_a_at	ESAM	endothelial cell adhesion molecule	-0.836782	0.0035591
11749844_x_at	CSF2RA	colony stimulating factor 2 receptor, alpha, low-affinity (granulocyte-macrophage)	-0.83528	0.0265887
11743175_at	TSHZ3	teashirt zinc finger homeobox 3	-0.830286	0.0151573
11722855_at	PDGFD	platelet derived growth factor D	-0.825099	0.013971
11733187_a_at	IL7R	interleukin 7 receptor	-0.824933	0.00804921
11737148_x_at	CLEC7A	C-type lectin domain family 7, member A	-0.816244	0.00161617
11761418_x_at	IL23A	Interleukin 23, alpha subunit p19	-0.816099	0.0345469
11715207_at	WDFY4	WDFY family member 4	-0.814099	0.00202339
11744631_a_at	FLT1	fms-related tyrosine kinase 1 (vascular endothelial growth factor/vascular permeability factor receptor)	-0.812031	0.0286745
11739754_at	SLAMF8	SLAM family member 8	-0.811621	0.0227114
11730393_at	GPR4	G protein-coupled receptor 4	-0.805562	0.000106742
11729874_at	SIGLEC9	sialic acid binding Ig-like lectin 9	-0.805314	0.0139238
11717300_x_at	HLA-DPB1	major histocompatibility complex, class II, DP beta 1	-0.803166	0.014612
11751651_s_at	PLSCR1	phospholipid scramblase 1	-0.802692	0.0406233
11747993_a_at	CALCRL	calcitonin receptor-like	-0.797231	0.0110965
11733979_at	CD28	CD28 molecule	-0.791999	0.00533402
11728347_at	ABI3	ABI family, member 3	-0.791885	0.000367023
11735124_a_at	IPCEF1	interaction protein for cytohesin exchange factors 1	-0.781666	0.00556284
11715794_x_at	ACTG2	actin, gamma 2, smooth muscle, enteric	-0.780514	0.0321128
11728229_a_at	HAVCR2	hepatitis A virus cellular receptor 2	-0.778459	0.00361541
11758810_at	COL14A1	collagen, type XIV, alpha 1	-0.778292	0.0245297
11751821_a_at	CYBB	cytochrome b-245, beta polypeptide	-0.778228	0.0472238
11718564_at	GJA4	gap junction protein, alpha 4, 37kDa	-0.777583	0.0101955
11753627_x_at	TAGLN	transgelin	-0.777256	0.0308919
11740961_a_at	CD33	CD33 molecule	-0.776565	0.0120829
11748230_a_at	CORO1A	coronin, actin binding protein, 1A	-0.769271	0.0115359
11716970_a_at	NRP2	neuropilin 2	-0.767427	0.0368207
11738124_x_at	SIGLEC10	sialic acid binding Ig-like lectin 10	-0.766905	0.000586947
11717154_a_at	PLAU	plasminogen activator, urokinase	-0.764001	0.00518136
11746025_a_at	C17orf60	chromosome 17 open reading frame 60	-0.763652	0.010054
11717430_s_at	COX7A1	cytochrome c oxidase subunit VIIa polypeptide 1 (muscle)	-0.757233	0.000134198
11741047_a_at	VAV1	vav 1 guanine nucleotide exchange factor	-0.756211	0.0113297
11726004_a_at	LAYN	layilin	-0.754274	0.000420114
11730847_a_at	BTK	Bruton agammaglobulinemia tyrosine kinase	-0.742759	0.0321286
11724998_a_at	CD86	CD86 molecule	-0.74036	0.00342562
11720007_a_at	STEAP4	STEAP family member 4	-0.737278	0.0271749
11731555_at	SYNPO2	synaptopodin 2	-0.736171	0.00161317
11718568_a_at	WIPF1	WAS/WASL interacting protein family, member 1	-0.730645	0.0265887
11729429_a_at	KIF26A	kinesin family member 26A	-0.72986	0.0312573
11756946_x_at	TBC1D10C	TBC1 domain family, member 10C	-0.723446	0.0265681
11755054_x_at	RUNX3	runt-related transcription factor 3	-0.721472	0.00171925
11723910_a_at	CMKLR1	chemokine-like receptor 1	-0.72109	0.00796622
11758821_x_at	HLA-DQB1 /// LOC100133583 /// LOC100293977 /// LOC100509325	major histocompatibility complex, class II, DQ beta 1 /// HLA class II histocompatibility antigen, DQ beta 1 chain-like /// HLA class II histocompatibility antigen, DQ beta 1 chain-like /// HLA class II histocompatibility antigen, DQ beta 1 chain-like	-0.717831	0.00102756
11742022_s_at	IKZF1	IKAROS family zinc finger 1 (Ikaros)	-0.717454	0.0205759
11727006_a_at	TAGAP	T-cell activation RhoGTPase activating protein	-0.712393	0.0297924
11726844_a_at	PLXDC1	plexin domain containing 1	-0.711122	0.0054605
11731728_at	P2RY13	purinergic receptor P2Y, G-protein coupled, 13	-0.70653	0.0348406
11742035_a_at	PLCL1	phospholipase C-like 1	-0.706206	0.00286293
11716433_s_at	SCD5	stearoyl-CoA desaturase 5	-0.697091	0.0492446
11715346_at	EBI3	Epstein-Barr virus induced 3	-0.695336	0.0280558
11746376_a_at	IL16	interleukin 16 (lymphocyte chemoattractant factor)	-0.695271	0.000994512
11755564_x_at	CCL3L1 /// CCL3L3	chemokine (C-C motif) ligand 3-like 1 /// chemokine (C-C motif) ligand 3-like 3	-0.695103	0.038039
11718290_a_at	FXYD5	FXYD domain containing ion transport regulator 5	-0.693844	0.0132336
11720845_a_at	CD248	CD248 molecule, endosialin	-0.692328	0.00252948
11731065_a_at	GIMAP1	GTPase, IMAP family member 1	-0.685447	0.00202339
11722460_at	PCDH12	protocadherin 12	-0.682846	0.000371971
11740188_at	ARL11	ADP-ribosylation factor-like 11	-0.68161	0.0255825
11725410_at	NAV1	neuron navigator 1	-0.681312	0.00611678
11717299_at	HLA-DPB1	major histocompatibility complex, class II, DP beta 1	-0.67425	0.0226478
11732180_a_at	PTAFR	platelet-activating factor receptor	-0.667678	0.0420502
11759152_at	CYSLTR1	cysteinyl leukotriene receptor 1	-0.667483	0.0210566
11748339_a_at	LAIR1	leukocyte-associated immunoglobulin-like receptor 1	-0.663657	0.00564949
11759345_at	RHOJ	ras homolog gene family, member J	-0.66009	0.00892678
11722505_s_at	CYYR1	cysteine/tyrosine-rich 1	-0.659429	0.00498775
11734139_a_at	TBC1D10C	TBC1 domain family, member 10C	-0.651487	0.035972
11722926_a_at	MMRN1	multimerin 1	-0.650826	0.000454019
11749326_s_at	OLFML2B	olfactomedin-like 2B	-0.650244	0.00673488
11724770_s_at	FCGR2A	Fc fragment of IgG, low affinity IIa, receptor (CD32)	-0.649328	0.0117341
11756453_a_at	SH2D3C	SH2 domain containing 3C	-0.645044	0.000983698
11760203_x_at	IGFBP7	insulin-like growth factor binding protein 7	-0.631552	0.00280014
11747072_s_at	TUBB6	tubulin, beta 6	-0.628927	0.0084664
11729268_a_at	STAC3	SH3 and cysteine rich domain 3	-0.62729	0.0179551
11731993_at	CLECL1	C-type lectin-like 1	-0.626106	0.0290713
11755717_a_at	DOK2	docking protein 2, 56kDa	-0.616574	0.0317912
11721965_a_at	NOTCH4	notch 4	-0.615568	0.00759483
11716161_s_at	LBH	limb bud and heart development homolog (mouse)	-0.613756	0.0079249
11756243_a_at	DAPP1	dual adaptor of phosphotyrosine and 3-phosphoinositides	-0.610313	0.0101889
11718154_a_at	HEPH	hephaestin	-0.605027	0.000517644
11756162_s_at	PPAP2B	phosphatidic acid phosphatase type 2B	-0.603693	0.0038313
11732349_at	LILRA6	leukocyte immunoglobulin-like receptor, subfamily A (with TM domain), member 6	-0.602592	0.0277661
11763871_at	LOC100505813	hypothetical LOC100505813	-0.595735	0.0132789
11748375_a_at	TEK	TEK tyrosine kinase, endothelial	-0.589769	0.00846156
11720301_a_at	SLA	Src-like-adaptor	-0.585623	0.0417487
11741518_x_at	FCGR2B	Fc fragment of IgG, low affinity IIb, receptor (CD32)	-0.584286	0.0203816
11724534_a_at	DOK5	docking protein 5	-0.580492	0.00055716
11724344_a_at	ITGA4	integrin, alpha 4 (antigen CD49D, alpha 4 subunit of VLA-4 receptor)	-0.577524	0.00527599
11739357_a_at	ERG	v-ets erythroblastosis virus E26 oncogene homolog (avian)	-0.575739	0.000780201
11735796_a_at	SIGLEC12	sialic acid binding Ig-like lectin 12	-0.575181	0.00600899
11719650_a_at	ARHGEF10	Rho guanine nucleotide exchange factor (GEF) 10	-0.563524	0.0109028
11749367_a_at	FXYD5	FXYD domain containing ion transport regulator 5	-0.558293	0.0118983
11762266_x_at	IL7R	interleukin 7 receptor	-0.550392	0.0344589
11740182_a_at	RHOJ	ras homolog gene family, member J	-0.548526	0.00342562
11739840_a_at	INPP4B	inositol polyphosphate-4-phosphatase, type II, 105kDa	-0.54834	0.0351128
11754947_a_at	NAV1	neuron navigator 1	-0.545247	0.0203252
11739055_x_at	PTPN6	protein tyrosine phosphatase, non-receptor type 6	-0.5446	0.0158963
11744538_a_at	CALHM2	calcium homeostasis modulator 2	-0.540792	0.00985637
11716569_at	NOTCH3	notch 3	-0.540491	0.00518136
11721346_a_at	MPEG1	macrophage expressed 1	-0.539748	0.00535218
11745470_x_at	INPP4B	inositol polyphosphate-4-phosphatase, type II, 105kDa	-0.534745	0.0419241
11739527_a_at	SECTM1	secreted and transmembrane 1	-0.52958	0.0338241
11732179_x_at	MYH11	myosin, heavy chain 11, smooth muscle	-0.528192	0.00752849
11734311_s_at	CNN1	calponin 1, basic, smooth muscle	-0.526988	0.0186881
11739358_x_at	ERG	v-ets erythroblastosis virus E26 oncogene homolog (avian)	-0.515039	0.000207412
11747905_a_at	NID2	nidogen 2 (osteonidogen)	-0.514835	0.0138676
11751647_a_at	IL7R	interleukin 7 receptor	-0.513946	0.0449195
11755422_s_at	CD6	CD6 molecule	-0.503672	0.0355955
11721032_s_at	FAM107A	family with sequence similarity 107, member A	-0.500748	0.00970013
11718321_at	CD93	CD93 molecule	-0.496087	0.0238712
11723020_a_at	RIPK3	receptor-interacting serine-threonine kinase 3	-0.49527	0.0227664
11732962_a_at	RAB33A	RAB33A, member RAS oncogene family	-0.491763	0.0425974
11726353_at	CD180	CD180 molecule	-0.477734	0.034846
11743874_a_at	SOX17	SRY (sex determining region Y)-box 17	-0.471235	0.0264467
11726822_a_at	CXorf36	chromosome X open reading frame 36	-0.467986	0.0129059
11721573_a_at	ACVRL1	activin A receptor type II-like 1	-0.459975	0.0313215
11728781_a_at	CD1C	CD1c molecule	-0.452671	0.0126421
11724739_s_at	TMEM204	transmembrane protein 204	-0.4502	0.0414772
11753219_a_at	KLRF1	killer cell lectin-like receptor subfamily F, member 1	-0.433917	0.0111216
11745501_s_at	ECSCR	endothelial cell-specific chemotaxis regulator	-0.4297	0.0178615
11724806_s_at	CIR1	corepressor interacting with RBPJ, 1	-0.422721	0.0329491
11737171_at	CD80	CD80 molecule	-0.413786	0.0161446
11757186_a_at	HK3	hexokinase 3 (white cell)	-0.413495	0.0355932
11729758_at	RGS18	regulator of G-protein signaling 18	-0.41333	0.0290713
11729040_at	ZNF469	zinc finger protein 469	-0.407505	0.0492446
11747876_a_at	EDNRA	endothelin receptor type A	-0.402834	0.0358609
11761990_x_at	GPR116	G protein-coupled receptor 116	-0.395323	0.0185587
11718318_a_at	CD93	CD93 molecule	-0.393294	0.0160357
11718658_s_at	CD34	CD34 molecule	-0.386469	0.0264467
11758968_at	UNC5B	unc-5 homolog B (C. elegans)	-0.385468	0.033839
11746748_a_at	ERG	v-ets erythroblastosis virus E26 oncogene homolog (avian)	-0.38521	0.0192647
11749108_s_at	GPR116	G protein-coupled receptor 116	-0.381612	0.0096666
11725409_s_at	NAV1	neuron navigator 1	-0.37701	0.00545214
11746026_x_at	C17orf60	chromosome 17 open reading frame 60	-0.363754	0.0160044
11740302_a_at	PARVG	parvin, gamma	-0.354556	0.0405593
11723325_a_at	KCNQ1	potassium voltage-gated channel, KQT-like subfamily, member 1	-0.338511	0.0165464
11753868_x_at	LST1	leukocyte specific transcript 1	-0.33542	0.0300666
11750199_a_at	HCLS1	hematopoietic cell-specific Lyn substrate 1	-0.331974	0.0276712
11739141_a_at	LILRB5	leukocyte immunoglobulin-like receptor, subfamily B (with TM and ITIM domains), member 5	-0.331643	0.0481708
11746160_a_at	FLT1	fms-related tyrosine kinase 1 (vascular endothelial growth factor/vascular permeability factor receptor)	-0.320311	0.017863
11746455_a_at	JAM2	junctional adhesion molecule 2	-0.307134	0.0465403
11751205_a_at	DOK5	docking protein 5	-0.305014	0.0364196
11722925_x_at	MMRN1	multimerin 1	-0.299783	0.0417487
