# Supplementary material for: Genomic characterization of a large panel of patient-derived hepatocellular carcinoma xenograft tumor models for preclinical development
Source: Oncotarget. 2015 May 21;6(24):20160–76. doi: 10.18632/oncotarget.3969 (PMC4652995; doi:10.18632/oncotarget.3969)
Supplement: Supplementary file 5 [file oncotarget-06-20160-s005.xlsx]

## Sheet: Copy number state each samples
GeneSymbol	GeneDescription	LI_03_0004_P3	LI_03_0005_P3	LI_03_0006_P3	LI_03_0007_P3	LI_03_0009_P4	LI_03_0010_P4	LI_03_0011_P3	LI_03_0012_P3	LI_03_0014_P3	LI_03_0016_P2	LI_03_0017_P3	LI_03_0018_P3	LI_03_0019_P3	LI_03_0020_P3	LI_03_0021_P3	LI_03_0022_P3	LI_03_0061_P2	LI_03_0086_P2	LI_03_0097_P3	LI_03_0115_P3	LI_03_0117_P2	LI_03_0122_P2	LI_03_0140_P3	LI_03_0141_P2	LI_03_0143_P3	LI_03_0146_P3	LI_03_0147_P3	LI_03_0149_P2	LI_03_0159_P3	LI_03_0164_P0	LI_03_0185_P2	LI_03_0187_P2	LI_03_0189_P2	LI_03_0191_P2	LI_03_0200_P2	LI_03_0209_P2	LI_03_0217_P3	LI_03_0240_P1	LI_03_0243_P2	LI_03_0252_P2	LI_03_0254_P2	LI_03_0271_P2
A1BG	alpha 1B-glycoprotein precursor	3						1			3							4	1	3	3		3			3	3	3		1							3			1
A1CF	apobec-1 complementation factor isoform 1	3					1	3		1				0				1			1		1			3					3				1				3	1	1
A2LD1	AIG2-like domain 1	1		1			1	1	3	3			1	1	1	3		3	1	1			1			3					1		1		4		3	1			4	3
A2M	alpha-2-macroglobulin precursor	1	1			1					1		3		1					1					1						1			1	1	1			3	1		1
A2M-AS1	A2M antisense RNA 1	1	1			1					1		3		1					1					1						1			1	1	1			3			1
A2ML1	alpha-2-macroglobulin-like 1 precursor		1			1					1		3		1					1		3			1	3				3	1			1	1	1			3			1
A2ML1-AS1	A2ML1 antisense RNA 1		1			1					1		3		1					1		3			1	3				3	1			1	1	1			3			1
A2ML1-AS2	A2ML1 antisense RNA 2		1			1					1		3		1					1		3			1	3				3	1			1	1	1			3			1
A4GALT	alpha 1,4-galactosyltransferase	3			3					1		1	3	1							1		1			3					1	1		3							3
A4GNT	alpha-1,4-N-acetylglucosaminyltransferase		3				3			3	3					3						3				3											3		3	3
AAAS	achalasia, adrenocortical insufficiency,								3													3			3	3						3					3		3			1
AACS	acetoacetyl-CoA synthetase							3	3					3								3		4	3		3	3		1	3	3	3	3		3	3				1	3
AADAC	arylacetamide deacetylase		3			3	3			3	3					4						3				4								3			3		3
AADACL2	arylacetamide deacetylase-like 2 precursor		3			3	3			3	3					4						3				4								3			3		3
AADACL3	arylacetamide deacetylase-like 3 isoform 1			1					1				3													3	0			1	3	1		1				3				3	1
AADACL4	arylacetamide deacetylase-like 4			1					1				3													3	0			1		1		1				3				3	1
AADAT	kynurenine aminotransferase II		1	1		1		4	1	1	1	1		0			1	3	1	1	1			1			1			1		1	1		1	1		1	1	1	1		1
AAED1	AhpC/TSA antioxidant enzyme domain containing 1			1			3										1		1													1				1		1			1	3
AAGAB	alpha- and gamma-adaptin-binding protein p34				1		1			1						3				1	1												1	1				3
AAK1	AP2 associated kinase 1	3																	1		1							3						1						1
AAMP	angio-associated, migratory cell protein	3	3		1											1	1			3								3		3							1
AANAT	arylalkylamine N-acetyltransferase							3	3			4	3										3		3	3		4			3	3			3	3		3		3		3
AAR2	AAR2 splicing factor homolog (S. cerevisiae)	3						3									4	1			3	3						3				4							3		3
AARD	alanine and arginine rich domain containing protein	4				4		4	4	1	3	3	3	4		4	3		4	3		4	3	3				4		3				4	4	3	3	3	4	3		3	3
AARS	alanyl-tRNA synthetase			3		1				1	1		1	1	1					1	1		1				1	1		1			1	1	1			1			1		1
AARS2	alanyl-tRNA synthetase 2, mitochondrial					4	3	3	3		3					3									3	4	1	4		4		4			4					3	3	3
AARSD1	alanyl-tRNA synthetase domain containing 1								3																3	3		4			3	3								3	3	3
AASDH	aminoadipate-semialdehyde dehydrogenase		1	1	1		3		1		1					0	1			1	1			1	1		1	1		1		1	1	1		1			1	1	1		1
AASDHPPT	aminoadipate-semialdehyde		1				1	1		1				3							1	3										1	1					1				1
AASS	aminoadipate-semialdehyde synthase precursor	3						3			4			3			3		3						3							3			1						4	4
AATF	apoptosis antagonizing transcription factor								3																	3		4		1		3						3
AATK	apoptosis-associated tyrosine kinase	3						4	3				3						3	3	3	4	3		3	3		4			3	3			3	3		3	3	3		3
AATK-AS1	AATK antisense RNA 1	3						4	3				3						3	3	3	4	3		3	3		4			3	3			3	3		3	3	3		3
ABAT	4-aminobutyrate aminotransferase precursor		3	1		1	1		3					1	1			1		1	1	3		1		3	1	1		1	1		1		1	1		1					1
ABCA1	ATP-binding cassette, sub-family A member 1			1			3										1		1												4	1				1		1				3
ABCA10	ATP-binding cassette, sub-family A, member 10							3	3			4	3												3	3		4		1	3	3			3	3		3
ABCA11P	RecName: Full=Putative ATP-binding cassette sub-family A member 11;		1	1										1		1	1		1	1	1	3		3	4			1				4		4				3	3	1	1	3
ABCA12	ATP-binding cassette, sub-family A, member 12	3	3									1		3		1	1			3								4		3							1			1
ABCA13	ATP binding cassette, sub-family A (ABC1),	3			3		3		4					3		3	3		3			3			4			3			3	3	3	1		3					4	4
ABCA2	ATP-binding cassette, sub-family A, member 2			1			3							3			1																			1						3
ABCA3	ATP-binding cassette, sub-family A member 3			1		1	1		3					1	1			1		1	1	3		1			1			1	1		1	1	1	1		3			1		1
ABCA4	ATP-binding cassette, sub-family A member 4								4	1										1					4	3				1	3				3			3			3	1
ABCA5	ATP-binding cassette, sub-family A , member 5							3	3			4	3												3	3		4		1	3	3			3	3		3
ABCA6	ATP-binding cassette, sub-family A, member 6							3	3			4	3												3	3		4		1	3	3			3	3		3		3
ABCA7	ATP-binding cassette, sub-family A, member 7	1	0			1	3				1						1			1	1	3																1	1			1
ABCA8	ATP-binding cassette, sub-family A member 8							3	3			4	3												3	3		4		1	3	3			3	3		3		3
ABCA9	ATP-binding cassette, sub-family A, member 9							3	3			4	3												3	3		4		1	3	3			3	3		3		3
ABCA9-AS1	ABCA9 antisense RNA 1							3	3			4	3												3	3		4		1	3	3			3	3		3		3
ABCB1	ATP-binding cassette, subfamily B, member 1	3			4			3									3		3			3			4							3					3				4	4
ABCB10	ATP-binding cassette, sub-family B, member 10		3	3	3					3		3	4		3			3	4		4		3		3	3	3	3		3		3						3	4	3	3
ABCB11	ATP-binding cassette, sub-family B (MDR/TAP),	3			1										3		1			3	1									3								3
ABCB4	ATP-binding cassette, subfamily B, member 4	3			4			3									3		3			3			4							3			1		3				4	4
ABCB5	ATP-binding cassette, sub-family B, member 5	3			3		3		4								3		3	4		3			3							3		1				3			4	4
ABCB6	ATP-binding cassette, sub-family B, member 6	3	3								3					1	1			3																	1		3
ABCB7	ATP-binding cassette, sub-family B, member 7	1		1									1	1	3	1	1		1		1	1		1	1	1	1			0		1				1	1		1	1
ABCB8	ATP-binding cassette, sub-family B, member 8	3	3					3	4		4	3		3			3		3		3				4						3	3			3	3				3	4	4
ABCB9	ATP-binding cassette, sub-family B (MDR/TAP),								3													3		4			3			1		3					3				1
ABCC1	ATP-binding cassette, sub-family C, member 1		3	1	1	1	1							1	1			1		1	1	4		1			1	1		1	1		1	1	1	1		1			1		1
ABCC10	ATP-binding cassette, sub-family C, member 10					4	3	3	3		3														3	4	1	4				4			4					3		3
ABCC11	ATP-binding cassette, sub-family C, member 11		3			1		1		1	1		1	1	1					0	1		1				1	1		1			1	1	1	3		1		1			1
ABCC12	ATP-binding cassette protein C12		3			1		1		1	1		1	1	1					0	1	3	1				1	1		1			1	1	1	3		1		1			1
ABCC13	RecName: Full=Putative ATP-binding cassette transporter sub-family C member 13;			1	1			1				1				0		1										1			1	3	1	1		1							1
ABCC2	ATP-binding cassette, sub-family C (CFTR/MRP),	3						1		1	1			1		1						1	1								1								3	1	1	1
ABCC3	ATP-binding cassette, sub-family C, member 3							3	3			4							3						3	3		4			4	3			3	3			3	3	3	3
ABCC4	ATP-binding cassette, sub-family C, member 4	1		1			1	1	3	3			1	1	1	3		3	1	1		1	1			3		1			1		1				3	1			4	3
ABCC5	ATP-binding cassette, sub-family C, member 5	1	4	3			3			3	1			1		4	1	1	1			3				4	1							3			3	3		3
ABCC5-AS1	ABCC5 antisense RNA 1	1	4	3			3			3	1			1		4	1	1	1							4	1							3			3	3
ABCC6	ATP-binding cassette, sub-family C, member 6		3	1		1	1							1	1			1		1	1			1			1	1		1	1		1	1	1	1		1			0	1	1
ABCC8	ATP-binding cassette, sub-family C, member 8						3	3	1										3			3								1		1				1		1			1
ABCC9	ATP-binding cassette, sub-family C, member 9		1			1					1				1							3			1	3				3	1				1	1						1
ABCD1	ATP-binding cassette, sub-family D (ALD), member		2	1					2		2	3	3		4		1	2	3			1	3		3	1	1			1	2	1	2	2		1	1	3	1	1		2
ABCD2	ATP-binding cassette, sub-family D, member 2																			3						3						3										1
ABCD3	ATP-binding cassette, sub-family D, member 3								4	1										1					4	3				1	3				3			3			3
ABCD4	ATP-binding cassette, sub-family D, member 4		1	1			3	1	1			1		1			1			1	1							1					1	1			1					3	1
ABCE1	ATP-binding cassette, sub-family E, member 1		1	1		1		4	1	1		1		1		1	1	3	1	1	1			1			1			1		1	1		1	1		1		1	1		1
ABCF1	ATP-binding cassette, sub-family F, member 1						3						1												3	4		1				4			4					3		4
ABCF2	ATP-binding cassette, sub-family F, member 2	3						3	4		4			3			3		3						4						3	3			3						4	4
ABCF3	ATP-binding cassette, sub-family F (GCN20),		4	3			3		3	3	1					4		1				3				4								3			3	3	3	3
ABCG1	ATP-binding cassette sub-family G member 1			1	1			1				1		3		1	1	1						0				1			3	3	1	1		1
ABCG2	ATP-binding cassette, sub-family G, member 2		1	1	1	1		1	1	0	1	1		1		1	1		1	1	1			1	1		1	1		1	1	1	1	1	1	1		1	1	1	1		1
ABCG4	ATP-binding cassette, subfamily G, member 4		1				1		1	1											1	3										1	1	4				1				1
ABCG5	ATP-binding cassette sub-family G member 5	3			1											3					1		4																	1
ABCG8	ATP-binding cassette sub-family G member 8	3			1											3					1		4
ABHD1	abhydrolase domain-containing protein 1	3							3		3					3					1				3
ABHD10	abhydrolase domain containing 10 precursor		3				3			3	3					4	1					3				3					3						3	3	3	3
ABHD11	RecName: Full=Abhydrolase domain-containing protein 11; EC=3.-.-.-; AltName: Full=Williams-Beuren syndrome chromosomal region 21 protein;	3			4												3		3			3			4							3		1							3	4
ABHD11-AS1	ABHD11 antisense RNA 1 (tail to tail)	3			4												3		3			3			4							3		1							3	4
ABHD11-AS2	ABHD11 antisense RNA 2	3			4												3		3			3			4							3		1							3	4
ABHD12	abhydrolase domain containing 12 isoform a	3	1				1	3	3								3		3		1	3						3			1	4			3		3				3
ABHD12B	abhydrolase domain containing 12B isoform b		1	1			3	1	1			1		1			3		1	3	1	3			1								1		1		3				1	3	1
ABHD13	abhydrolase domain containing 13	1		1			1		3	3	3		1	1	1	3		3	4	1			1			3		1			1	1	1				1				4	3
ABHD14A	abhydrolase domain containing 14A		1	1										3							1				3						1						3		3
ABHD14A-ACY1	ABHD14A-ACY1 readthrough (non-protein coding)		1	1										3							1				3						1						3		3
ABHD14B	abhydrolase domain containing 14B		1	1										3		1					1				3						1						3		3
ABHD15	abhydrolase domain containing 15 precursor								3																3	3		4				3			3		3			3	3	3
ABHD16A	abhydrolase domain containing 16A					3	3									3									3	4		1				4			4					3	3	4
ABHD16B	abhydrolase domain containing 16B	3							3								4				3	4			3			3				4	3				3		3
ABHD2	alpha/beta hydrolase domain containing protein	1		4	1		1			1										1	1	1											1	1								3
ABHD3	alpha/beta hydrolase domain containing protein	1	1												1			1		3		4				3		3									4	3				3	1
ABHD4	abhydrolase domain containing 4			1			3		3																							3					3				1	3	3
ABHD5	abhydrolase domain containing 5		1	1					1							1					1				3			4			1						3		3		1
ABHD6	abhydrolase domain containing 6		1	1					1							1					1				3		1				1						3				1	3
ABHD8	abhydrolase domain containing 8	1				1	3	1	3		1						1	3		1	1															1	1	1				1
ABI1	abl-interactor 1 isoform a						1															1	3			3												3	3	4	4
ABI2	abl interactor 2	3	3										1		3	1	1			3								3		3								3		1
ABI3	NESH protein isoform 2								3			4													3	3		4			4					3				3	3
ABI3BP	ABI gene family, member 3 (NESH) binding protein		4				3		3	3	3					4	1									3										3			3
ABL1	c-abl oncogene 1, receptor tyrosine kinase			1			3						3				1															1				1
ABL2	arg tyrosine kinase isoform d		3	3	3					3		3	4		3			3	4		3		3		3	3	3			3	3							3	3	4	3	3
ABLIM1	actin-binding LIM protein 1 isoform c							1		1			1	3		1				3	3	1	1								1								3	1	1	1
ABLIM2	actin binding LIM protein family, member 2	1	1	1				3	3			3	1	1		1	1		1	0	1	3		3	4						3	4		4		3			3	1
ABLIM3	actin binding LIM protein family, member 3			1				1	1							1	1	1									1	3		1	3	1						1	3			3
ABO	ABO blood group (alpha			1			3										1																					3
ABP1	amiloride binding protein 1 precursor	3						3	4		4						3		3						4							3			3						4	4
ABR	active breakpoint cluster region-related		1	1	1	1	1	1	1	1		1	0	1		3	1	1	1	1	1			1	1			1			1	1	1	1	1	1		1		1	1	1
ABRA	actin-binding Rho activating protein	4				4	1	4	4	1	3	3	3	4		3	3		4	3		4	3	3				4		3				4	4		3	3	4	3			3
ABRACL	ABRA C-terminal like			1					1			3		1		1				1					1	3						3		1	4					3		3
ABT1	activator of basal transcription 1					3	3			3	3		1												3	4	1	1				4			4			1		3		3
ABTB1	ankyrin repeat and BTB (POZ) domain containing 1		3				3		3	3	3					4						3				3								4			3		3	3
ABTB2	ankyrin repeat and BTB (POZ) domain containing		1				1	1	1										1			3								1		1				1		1			1
ACAA1	acetyl-Coenzyme A acyltransferase 1 isoform a		1	1					1		3	3		3		1					1				3			4			1						3		3
ACAA2	acetyl-coenzyme A acyltransferase 2	1	1		1		1	3	1	1			0		1			1			1	4		1		3	1	1			4					3	4					3	1
ACACA	acetyl-Coenzyme A carboxylase alpha isoform 2	3							3							1										3		4		1		3				1		3		3
ACACB	acetyl-Coenzyme A carboxylase beta																					3		4			3			1		3					3					3
ACAD10	acyl-Coenzyme A dehydrogenase family, member 10																					3		4		3	3			1		3					3					3
ACAD11	putative acyl-CoA dehydrogenase		3				3			3	3					4						3				3	1										3			3
ACAD8	acyl-Coenzyme A dehydrogenase family, member 8		1			3	1	1		0				3							1	3				3					3	1	1	4				1				1
ACAD9	acyl-Coenzyme A dehydrogenase family, member 9		3				3		3	3	3					4						3				3								3			3		3	3
ACADL	long-chain acyl-CoA dehydrogenase precursor	3	3								3			3	4	1	1			3								3		3		3	3				1	3	3
ACADM	medium-chain acyl-CoA dehydrogenase isoform a								4											1					4	3	1			1								3			3	3	3
ACADS	short-chain acyl-CoA dehydrogenase precursor																					3		4		3	3			1		3					3		3			3
ACADSB	acyl-Coenzyme A dehydrogenase, short/branched	3						1		1	1		1								4		1								1								3		1	1
ACADVL	acyl-Coenzyme A dehydrogenase, very long chain		1	1	1	1	1			1		1	0			3	1			1	1	1		1	1					1	1	1	1		1	1		1				1
ACAN	aggrecan isoform 2 precursor			4			1			1				3		3			3	1	1									3			1
ACAP1	centaurin beta1				1	1				1			0			3	1			1				1												1		1
ACAP2	centaurin, beta 2	1	4	3			4			3	0					4		1	1			3				3	1							3			3	3
ACAP2-IT1	ACAP2 intronic transcript 1 (non-protein coding)	1	4	3			4			3	0					4		1	1			3				3	1							3			3	3
ACAP3	ArfGAP with coiled-coil, ankyrin repeat and PH												3									3					1	3		1	3			1				3
ACAT1	acetyl-Coenzyme A acetyltransferase 1 precursor		1				1	1	1	1											1	3										1	1					1			1	1
ACAT2	Homo sapiens acyl coenzyme A:cholesterol acyltransferase 2 mRNA, complete cds.			1					1			3	3	1		1				1					1	3	1					3		1	4					3		3
ACBD3	acyl-Coenzyme A binding domain containing 3		3	3	3		1			3		3	4		3			3	4		4		3		3	3	3			3		3						3	4	3	3
ACBD4	acyl-Coenzyme A binding domain containing 4								3			4													3	3		4			3	3				3			3			3
ACBD5	acyl-Coenzyme A binding domain containing 5	3					1										3			3	3	1	3			3												3	3	4	4	3
ACBD6	acyl-coenzyme A binding domain containing 6	1	3	3	3			3	3	3		3	4		3			3	4	3	3		3		3	3	3			3	3	3						3	3	4	3	3
ACBD7	acyl-Coenzyme A binding domain containing 7						1														3		3			3												3	3	4	4
ACCS	1-aminocyclopropane-1-carboxylate synthase																			4		4									3	1	3			1
ACCSL	1-aminocyclopropane-1-carboxylate synthase		1																	4		4										1				1
ACD	adrenocortical dysplasia homolog isoform 2		4	3		1				1	1		0	1	1					1	1		1				1	1		1	1		1	1	1			1			1		1
ACE	angiotensin I converting enzyme 1 isoform 1	3						3	3			4	3									3			3	3		4			4	3			3	3	3	3		3
ACE2	angiotensin I converting enzyme 2 precursor			1	1							3	1	1	1	1	1		1		1		1		1	1	1			1		1				1	1		1	1
ACER1	alkaline ceramidase 1	1				1		1	1		1		1	1			1	1	1	1	1							1		1	1				1		1	1	1	1		1
ACER2	alkaline ceramidase 2		1	1		1	1	1		1	1	1		1			1	1	1	1	3	1		1			1				1	1	1	0	1	1		1	0	3	3		1
ACER3	phytoceramidase, alkaline		1				1	1						3					3			3									3	1	1					1	3
ACHE	acetylcholinesterase isoform E4-E5 precursor	3						3			4		1				3		3		3	3			3					3		3					3				3	4
ACIN1	apoptotic chromatin condensation inducer 1		1	1			3		3							3	3			4		3										3					3					3	3
ACLY	ATP citrate lyase isoform 1								3																3	3		4			3	3			3				3	3	3	3
ACMSD	aminocarboxymuconate semialdehyde decarboxylase	3			1				3					3			1				1							1		3		3							3
ACN9	ACN9 homolog precursor	3			1			3			4	4					3					3			3							3					3				3	4
ACO1	aconitase 1			1		1	3	3				1		1				1		1				1							0	1		1	1	1		1	1	3	3	3
ACO2	aconitase 2, mitochondrial precursor	3			3		3			1		1									1		1					1			1	1					3				3
ACOT1	acyl-CoA thioesterase 1		1	0			3	1	0			0		1			0			0								1			1			1	0		0						1
ACOT11	thioesterase, adipose associated isoform BFIT1								4			3			3				3	1				1		3	1			1					3			3		3		3	1
ACOT12	acyl-CoA thioesterase 12			1	1				3									1				1					1			1		1	1					1	3	1	1
ACOT13	acyl-CoA thioesterase 13 isoform 2					3	3			3	3														3	4	1	1				4			4			1		3	3	3
ACOT2	acyl-CoA thioesterase 2		1				3	1						1														1			1			1									1
ACOT4	acyl-CoA thioesterase 4		1	1			3	1	1			1		1			1				1							1			1		1	1									1
ACOT6	acyl-CoA thioesterase 6		1	1			3	1	1			1		1			1				1							1			1		1	1									1
ACOT7	acyl-CoA thioesterase 7 isoform hBACHd						1					3	3								3						1			1												3
ACOT8	peroxisomal acyl-CoA thioesterase 1 isoform a	3															4	4			3	3								1		4	3						3
ACOT9	acyl-Coenzyme A thioesterase 2, mitochondrial			1	1								1	1	1	1	1		1		1		1		1	1	1			1		1				1	1		1	1
ACOX1	acyl-Coenzyme A oxidase 1 isoform b								3			4											3		3	3		4			3	3			3	3		3		3		3
ACOX2	acyl-Coenzyme A oxidase 2		1	1					1							1					1				3		1				1						3		3		1
ACOX3	acyl-Coenzyme A oxidase 3 isoform a	1	1	1					3					1		1	1		1	0	1	3		3	4						3	4		4					3
ACOXL	acyl-Coenzyme A oxidase-like 2	3									3			3		3					1							1			3		3				3	3	3			3
ACP1	acid phosphatase 1, soluble isoform b										3			3		3					1				3			3			3			1						1
ACP2	acid phosphatase 2, lysosomal isoform 1		1				1				1									4		3				1				1		1				1					1
ACP5	acid phosphatase 5, tartrate resistant	1				1	3	1	1		1			1			1	1	1	1	1							1		1	1				1	1	1	1	1	1		1
ACP6	acid phosphatase 6, lysophosphatidic precursor		3	3	3			3		3	4	3	4		3			3	4	4	3		3		4	3	3				3			4				3	4	3	3	3	3
ACPL2	acid phosphatase-like 2 precursor		3				3		3	3	3	3				4						3				4	1				3						3		3	3
ACPP	acid phosphatase, prostate long isoform		3				3			3	3					4						3				3											3
ACPT	testicular acid phosphatase precursor	4											3							3			3			3		3														1
ACR	acrosin precursor	3			1								3																					3				1			3
ACRBP	proacrosin binding protein sp32 precursor		1			1					1				1					1		3			1						1			1	1	1			3			1	3
ACRC	ACRC protein			1									1	1	3	1	1		1		1			1	1	1	1			1		1				1	1		1	1
ACRV1	acrosomal vesicle protein 1 isoform e precursor		1				1		1	1											1											1	1	4				1		1	1	1
ACSBG1	lipidosin				1		1			1										1	1												1	1
ACSBG2	bubblegum-related acyl-CoA synthetase 2	1				1		1	1		1			1			1	1		1	1							1		1	1						1		1			1
ACSF2	acyl-CoA synthetase family member 2 precursor								3			4													3	3		4			4	3			3	3			3	3	3	3
ACSF3	acyl-CoA synthetase family member 3 precursor			3		1				1	1		1		1					1	1		1	1			1			1			1	1	1			1					1
ACSL1	acyl-CoA synthetase long-chain family member 1		1	1	1	1		1	1	1	1	1		1			1	1	1	1	1			1	1		1			1		1	1		1	1		1	1	1	0		1
ACSL3	acyl-CoA synthetase long-chain family member 3	3	3													1	1			3																	1
ACSL4	acyl-CoA synthetase long-chain family member 4			1								3	1	1	3	1	1		3		1	1		1	3	1	1			1		1				1	1		1	1
ACSL5	acyl-CoA synthetase long-chain family member 5	3						1		1			1			1					3		1								1				1				3		1	1
ACSL6	acyl-CoA synthetase long-chain family member 6			1	1				1							1	1	1									1			1		1		3		1		1	3	1	1
ACSM1	acyl-CoA synthetase medium-chain family member		3			1	1							1						4	1			1		3	1	1		1	1		1	1	1	1		1					1
ACSM2A	acyl-CoA synthetase medium-chain family member		3			1			3											4		3		1		3	1			1					1	1		1					1
ACSM2B	acyl-CoA synthetase medium-chain family member		3			1			3											4	1	3		1		3	1			1					1			1					1
ACSM3	SA hypertension-associated homolog isoform 1		3			1	1		3					1						4	1	3		1		3	1	1		1	1		1	1	1	1		1					1
ACSM4	acyl-CoA synthetase medium-chain family member 4		1			1		3			1	3	3		1					1		3			1	3				3	1			1	1	1			3			1	3
ACSM5	acyl-CoA synthetase medium-chain family member 5		3			1	1		3					1						4	1	3		1		3	1	1		1	1		1	1	1	1		1			1		1
ACSS1	acyl-CoA synthetase short-chain family member 1	3	1				1	3	3							3	3	3	3		1					3		3		3		4		3	3	3	3			3	3
ACSS2	acyl-CoA synthetase short-chain family member 2	3																			3	3				3				1	1	4							3		3
ACSS3	acyl-CoA synthetase short-chain family member 3							3	3					3					4			3		4	3	3		3				3				3	3	3
ACTA1	actin, alpha 1, skeletal muscle		3	3	3					3		3	4		3			3	4		4		3		3	3	3	3		3		3						3	4	3	3
ACTA2	alpha 2 actin							1		1				0				1			1	1	1											1						1	1	Have two segments with states: 0 and 1
ACTB	beta actin	3			3		3		1								3	4	3	4		3			3					3		3									4	4
ACTBL2	actin, beta-like 2	3		1					3								1	0								1				1		1	1					1	3	1
ACTC1	cardiac muscle alpha actin 1 proprotein						1							3		3				1	1										3
ACTG1	actin, gamma 1 propeptide							3	3			1	3									4	3		3	3		4			3	3			3	3		3	3	3
ACTG2	actin, gamma 2 propeptide																		1		1													1						1
ACTL10	actin-like 10	3																			3	3						3			1	4					3		3		3
ACTL6A	actin-like 6A isoform 1		4	3		3	3			3	1					4		1				3				4								3			3	3		3
ACTL6B	actin-like 6B	3									4		1		3		3		3			3			3					3		3					3				3	4
ACTL7A	actin-like 7A			1			3										1		1												3	1				1		1		1	1
ACTL7B	actin-like 7B			1			3										1		1												3	1				1		1		1	1
ACTL8	actin-like 8			1					1			3	3								3					3	1			1	3			1	3			3				3	1
ACTL9	actin-like 9	1				1	3	1							3		1			1								1			1						1	1	1
ACTN1	actinin, alpha 1 isoform a	1	1	1	1		3	1	1		1	1	1	1			1		1	1	1				1			1					1	1	1		1				1	4	1
ACTN1-AS1	ACTN1 antisense RNA 1	1	1	1	1		3	1	1		1	1	1	1			1		1	1	1				1			1					1	1	1		1				1	4	1
ACTN2	actinin, alpha 2		3	3	3					3		3	4		3			3	4		4		3		3	4	3											3	3	3	4
ACTN3	actinin, alpha 3		1																			3		4								1	4			1	1
ACTN4	actinin, alpha 4	4						1			3									3			3			3		3
ACTR10	uncharacterized hypothalamus protein HARP11		1	1	1		3	1	1			1		1			1		1	3	0				1					1			1	1	1	1	1	3			1	4	1
ACTR1A	ARP1 actin-related protein 1 homolog A,							1		1											1		1								1										1	1	3
ACTR1B	ARP1 actin-related protein 1 homolog B,	3					3	3			3			3		3		3		3											3		3					3	3			3
ACTR2	actin-related protein 2 isoform a	3			1														1		1													1				3		1
ACTR3	ARP3 actin-related protein 3 homolog	3									3									3	1							1									3		3	1
ACTR3B	SubName: Full=ARP3 actin-related protein 3 homolog B (Yeast);	3						3	4		4			3			3		3						4							3			3	3					4	4
ACTR3C	ARP3 actin-related protein 3 homolog C (yeast)	3						3	4		4	3		3			3		3						4						3	3		3	3			3			4	4
ACTR5	ARP5 actin-related protein 5 homolog	3						3									4	3			3	3										4							3		3
ACTR6	ARP6 actin-related protein 6 homolog																					3		4		3	3					3					3
ACTR8	actin-related protein 8		1	1					1							1					1				3						1						3				1
ACTRT1	actin-related protein T1			1								3	1	1	4	1	1		3		1	1		1	3	1	1			1		1				1	1		1	1
ACTRT2	actin-related protein M2			1				3				3	3								1					3	1	3		1	3		3					3				3
ACTRT3	actin-related protein T3		3	3		3	3			3	3					3						3				4								4			3		3
ACVR1	activin A receptor, type I precursor	3			1										3		1			3	1							3		3										1
ACVR1B	activin A receptor, type IB																															3					3		3			1
ACVR1C	activin A receptor, type IC isoform 2	3												3	3		1			3	1							3		3										1
ACVR2A	activin A receptor, type IIA precursor	3												3	3		1			3	1							3										3	3
ACVR2B	activin A receptor, type IIB precursor	1	1	1					1					3		1			1		1				3		1	4			1						3		3		1
ACVR2B-AS1	ACVR2B antisense RNA 1	1	1	1					1					3		1			1		1				3		1	4			1						3		3		1
ACVRL1	activin A receptor type II-like 1 precursor								3													3			3							3					3		3
ACY1	aminoacylase 1		1	1										3							1				3						1						3		3
ACY3	aspartoacylase 3		1				1	1														3		4								1	4			1
ACYP1	acylphosphatase 1 isoform b		1	1			3	1	1			1		1			1			1	1									1	1			1			1						1
ACYP2	acylphosphatase 2	3			1						3					3					1													1
ADA	adenosine deaminase	3															4	4			3	3						3				4	3				3		3		3
ADAD1	adenosine deaminase domain containing 1		1	1		1		1	1	1		1		1		1	1		1	1	1			1			1	1		1	1	1	1	1	1	1		1	1	1	1		1
ADAD2	adenosine deaminase domain containing 2 isoform			3		1				1	1		1	1						1	1	1	1	1			0			1			1	1	1			1					1
ADAL	adenosine deaminase-like isoform 1						1			1						3				1	1									1			1					3
ADAM10	ADAM metallopeptidase domain 10 precursor						1			1			0							1	1				1					1			1
ADAM11	ADAM metallopeptidase domain 11 preproprotein								3																3	3		4			3	3				3				3	4	3
ADAM12	ADAM metallopeptidase domain 12 isoform 1									1			1	3		1							1								1		3						3	1		1
ADAM15	a disintegrin and metalloproteinase domain 15		3	3	3			4		3	4	3	4		3			3	4	4	3		3		3	3	3			3	3	3		4				3	3	4	3	3	3
ADAM17	a disintegrin and metalloprotease domain 17	1			1											3					1																			1
ADAM18	a disintegrin and metalloprotease domain 18			1		1	1	1		1	1	1	1	1			1	0	1	1		1				1	1	1		1			Have two segments with states: 0 and 1	1	1	1	1		1		0	1
ADAM19	ADAM metallopeptidase domain 19 preproprotein			1	1			1	1							1	1	1									1	3		1		1						1	3	1	1
ADAM2	ADAM metallopeptidase domain 2 proprotein	3		1		1	1	1		1	1	1	1	1			1	0		1		1				1	1	1		1			0	1	1	1	1		1		0	1
ADAM20	ADAM metallopeptidase domain 20 preproprotein		1	1	1		3	1	1		1	1		1			1		1	1	1				1			1					1	1	1		1				1		1
ADAM21	ADAM metallopeptidase domain 21 preproprotein		1	1	1		3	1	1		1	1		1			1		1	1	1				1			1					1	1	1		1				1		1
ADAM22	ADAM metallopeptidase domain 22 isoform 1	3			4			3									3		3			3			4							3					3				4	4
ADAM23	ADAM metallopeptidase domain 23 preproprotein	3	3											3	4	1	1			3								3		3		3						3	3
ADAM28	ADAM metallopeptidase domain 28 isoform 1	3	3	1		1	1	1	1	1	1	1	1	1		3	1	1	Have two segments with states: 0 and 1	1	1	1				1	1	1		1	1		1	1		0	1	1	1		1	1
ADAM29	ADAM metallopeptidase domain 29 preproprotein		1	1	1	1		1	1	1	1	1		1			1	3	1	1	1	1		1			1			1		1			1	1		1	1	1	1		1
ADAM30	ADAM metallopeptidase domain 30 preproprotein								4			3						3		1				3	4					1	3				3	3		3			3	3
ADAM32	a disintegrin and metalloprotease domain 32	3		1		1	1	1		1	Have two segments with states: 0 and 1	1	1	1			1	1	0	1		1				1	1	1		1	1		1	1	1	1	1	1	1		0	1
ADAM33	ADAM metallopeptidase domain 33 isoform alpha	3	1				1		3										4		1	3						3			1	4					3				3
ADAM7	a disintegrin and metalloproteinase domain 7	3	3	1		1	1	1	1	1	1	1	1	1		3	1	1	0	1	1	1				1	1	1		1	1		1	1		0	1	1	1		1	1
ADAM8	ADAM metallopeptidase domain 8 isoform 1	3											1	3		3	3			3			1											1					3
ADAM9	Homo sapiens disintegrin/metalloproteinase domain 9 short protein precursor (ADAM9) mRNA, complete cds; alternatively spliced.	3		1		1	1	1		1	1	1	1	1			1	1	0	1		1				1	1	1		1	1		1	1	1	1	1	1	1		0	1
ADAMDEC1	ADAM-like, decysin 1 isoform 2		3	1		1	1	1	1	1	1	1	1	1		3	1	1	0	1	1	1				1	1	1		1	1		1	1		0	1	1	1		1	1
ADAMTS1	ADAM metallopeptidase with thrombospondin type 1				1							1		3		1		1						1				1			3	3	1	1	3	1							3
ADAMTS10	ADAM metallopeptidase with thrombospondin type 1	1				1	3	1							3		1	1		1	1	3									1						1	1	1
ADAMTS12	ADAM metallopeptidase with thrombospondin type 1				1		3	3	3						3	4	1			3	4		4		4	4	1					1				3	3	1	3	3
ADAMTS13	ADAM metallopeptidase with thrombospondin type 1			1			3	3	3				3				1				3										3					1
ADAMTS14	ADAM metallopeptidase with thrombospondin type 1						1	1		1						3		1	3				1							3	3		3	1					3			3	3
ADAMTS15	a disintegrin-like and metalloprotease						1			0				3					3		1	3								3	3	1		4				1
ADAMTS16	ADAM metallopeptidase with thrombospondin type 1	3					3	1	3		3	1			3	4	1			3	3	4	4		4	4				3	1	1	3			3	4		3	4
ADAMTS17	ADAM metallopeptidase with thrombospondin type 1		1				1			1				3		3				0	1	1											1	1				3
ADAMTS18	ADAM metallopeptidase with thrombospondin type 1		3	3	1	1				1	1	1	1	1	1					1	1	3	1	1			Have two segments with states: 0 and 1	1		1			1	1	1			1		1	1		1
ADAMTS19	ADAM metallopeptidase with thrombospondin type 1	3		1												1		1							3		1			1		1						1	3	1	1
ADAMTS2	ADAM metallopeptidase with thrombospondin type 1			1		3		1	4							1	1	1	3						4		1	3		1	3	1		3				1	3	1	1	3
ADAMTS20	a disintegrin-like and metalloprotease with																			3		3				3						4				1		3				1
ADAMTS3	ADAM metallopeptidase with thrombospondin type 1		1	1	1	1		1	1			1		1		1	1			1	1	1		1	1		1	1		1	1	1	1	1	1	1		1	1	1	1		1
ADAMTS4	ADAM metallopeptidase with thrombospondin type 1		3	3	3			4		3	4	3	4		3			3	4	3	3		3		3	3	3			3	4			4				3	3	4	3	3	3
ADAMTS5	ADAM metallopeptidase with thrombospondin type 1				1			1				1		3		1		1						1				1			3	3	1	1	3	1							3
ADAMTS6	ADAM metallopeptidase with thrombospondin type 1	3		1	1												1	1				1				1	1			1		1	1					1	3	1	1
ADAMTS7	ADAM metallopeptidase with thrombospondin type 1				1		1			1										1	1												1	1
ADAMTS8	ADAM metallopeptidase with thrombospondin type 1						1			0				3					3		1	3								3	3	1		4				1
ADAMTS9	ADAM metallopeptidase with thrombospondin type 1		1	1				3	1			3		3		1					1				3						1					3	3		3
ADAMTS9-AS1	ADAMTS9 antisense RNA 1		1	1					1			3		3		1					1				3						1					3	3		3
ADAMTS9-AS2	ADAMTS9 antisense RNA 2		1	1				3	1		1	3		3		1					1				3						1			3		3	3		3		1
ADAMTSL1	ADAMTS-like 1 isoform 4 precursor		1	1		1	1	1		1	1	1		1			1	1	1	1	3	1		1			1			3	1	1	1	1	1	1		1		3	3	3	1
ADAMTSL2	ADAMTS-like 2 precursor			1			3	3	3				3	3			1				3										3					1
ADAMTSL3	ADAMTS-like 3 precursor						1			1		3		3		3				1	Have two segments with states: 0 and 1												1	0				3
ADAMTSL4	thrombospondin repeat containing 1 isoform 1		3	3	3			3		3	4	3	4		3			3	4	4	3		3		4	3	3				3			4				3	4	3	3	3	3
ADAMTSL5	ADAMTS-like 5 precursor	1				1	3	0	1		1			1			1	1		1	1	3									1						1	1	1
ADAP1	centaurin, alpha 1	3			3		3		1								3	4	3	4		3			3	1				1	1	3									4	4
ADAP2	centaurin-alpha 2 protein	3							3							1										3		4		1		3				1	3
ADAR	adenosine deaminase, RNA-specific isoform a		3	3	3			4		3	4	3	4		3			3	4	4	3		3		3	3	3	3		3	3			4				3	3	4	3	3	3
ADARB1	RNA-specific adenosine deaminase B1 isoform 3			1	1			1				1		3		1		1						1				1			3	3	1	1		1						3
ADARB2	adenosine deaminase, RNA-specific, B2		3				1	3						3					3	3	3		3			3		3		3	3		3	3		3		3	3	4	4	1
ADARB2-AS1	ADARB2 antisense RNA 1		3				1	3						3					3	3	3		3			3		3		3	3		3	3		3		3	3	4	4	1
ADAT1	adenosine deaminase, tRNA-specific 1		3	3	1	1				1	1	1	1	1	1					1	1	3	1				1	1		1			1	1	1			1		1	1		1
ADAT2	deaminase domain containing 1			1					1			3		1		1				1					1	3						3		1	4					3		4
ADAT3	tRNA-specific adenosine deaminase 3	1				1	3	1	1		1		1	1			1	1		1	1							1		1	1				1		1	1	1	1		1
ADC	ODC antizyme inhibitor-2								1			3														3	1			1	3	1		1	3			3				3	1
ADCK1	aarF domain containing kinase 1 isoform a		1	1			3	1	1			1		1			1			1	1										1		1	1			1					3	1
ADCK2	aarF domain containing kinase 2	3							3		4						3								4							3			3		3				4	3
ADCK3	aarF domain containing kinase 3	1	3	3	3					3		3	4		3			3	4		4		3		3	3	3			3		3						3	4	3	3
ADCK4	aarF domain containing kinase 4 isoform a	4					3				3									3			3			3		4														1
ADCK5	aarF domain containing kinase 5	3		3		3		4	3	1	3	3		3		4	3		3	3		4	3	1						3				4	4		4		4	3		3	3
ADCY1	adenylate cyclase 1	3			3		3	3	4			3		3		3	3		3			3			4			3			3	3	3	1	3	3					4	4
ADCY10	adenylate cyclase 10		3	3	3			4		3	4	3	4		3			3	4		3		3		3	3	3			3	3	3						3	3	4	3	3	3
ADCY3	adenylate cyclase 3	3														3					1							3										3		1
ADCY4	adenylate cyclase 4			1			3		3					3		3	3			4								3														3	3
ADCY5	adenylate cyclase 5	1	3				3		3	3	3	3				4						3				3	1				3			4		3	3		3	3
ADCY6	adenylate cyclase 6 isoform b																					3				3						3					3					1
ADCY7	adenylate cyclase 7				1	1		1		1	1		1	1	1					1	1	3	1				1	1		1	1		1	1	1			1		1	1		1
ADCY8	adenylate cyclase 8	3		4		3	1	4	4	1	3	3	4	4		3	3		4	3		4	3	3				4		4	3		3	4	4	3	4		4	3		3	3
ADCY9	adenylate cyclase 9			1	1	1	1				1		1	1	1	1		1	1	1	1	3		1			1	1		1	1		1	1	1	1		1		1	1		1
ADCYAP1	adenylate cyclase activating polypeptide	1					1								1			1				4				3											3		3		3	3
ADCYAP1R1	adenylate cyclase activating polypeptide 1	3			3		3		4			3		3		3	3		4			3			3						3	3	3	1		3					4	3
ADD1	adducin 1 (alpha) isoform d		1	1					3			3		1		1	1		1	1	1	3		3	4			1				4		4				3	3
ADD2	adducin 2 isoform e	3							3												1										3			1						1
ADD3	adducin 3 (gamma) isoform a							1		1						1							1								1								3	1	1	1
ADGB	androglobin			1				3	1			3		1		1			3	1					1	3				1		3	3	1	4	3				3		4
ADH1A	class I alcohol dehydrogenase, alpha subunit		1	1	1	1		1	1	1	1	1		1		1	1		1	1	1			1			1	1		1	1	1	0	0	1	1		0	1	1	1		1
ADH1B	class I alcohol dehydrogenase, beta subunit		1	1	1	1		1	1	1	1	1		1		1	1		1	1	1			1			1	1		1	1	1	0	0	1	1		0	1	1	1		1
ADH1C	class I alcohol dehydrogenase, gamma subunit		1	1	1	1		1	1	1	1	1		1		1	1		1	1	1			1			1	1		1	1	1	0	0	1	1		0	1	1	1		1
ADH4	class II alcohol dehydrogenase, pi subunit		1	1		1		1	1	1	1	1		1		1	1		1	1	1			1			1	1		1	1	1	0	0	1	1		0	1		1	3	1
ADH5	class III alcohol dehydrogenase, chi subunit		1	1		1		1	1	1	1	1		1		1	1		1	1	1			1			1	1		1	1	1	0	0	1	1		0	1		1	3	1
ADH6	class V alcohol dehydrogenase isoform 1		1	1		1		1	1	1	1	1		1		1	1		1	1	1			1			1	1		1	1	1	0	0	1	1		0	1		1	3	1
ADH7	class IV alcohol dehydrogenase, mu or sigma		1	1		1		1	1	1	1	1		1		1	1		1	1	1			1	1		1	1		1	1	1	0	0	1	1		0	1	1	1		1
ADHFE1	alcohol dehydrogenase, iron containing, 1	4					1			1	3	3	4	4			3		4	3		4		4										4	4				3	3
ADI1	acireductone dioxygenase 1										3			3		3					1				3			3			3			4		3
ADIG	small adipocyte factor 1	3						3									4	3			3	3										4							3		3
ADIPOQ	adiponectin precursor		4	3			3		3	3	1					4		1				3				4								3			3	3	3	3		3
ADIPOQ-AS1	ADIPOQ antisense RNA 1		4	3			3		3	3	1					4		1				3				4								3			3	3	3	3		3
ADIPOR1	adiponectin receptor 1			3	3					3		3	4		3			3	4		3		3		3	4	3			3								3	3	3	3
ADIPOR2	adiponectin receptor 2		1			1		3	3		1		3		1					1		3			1	3				3	1			1	1	3			3				3
ADK	adenosine kinase isoform a	3					1	1		1			1	1				1					1							1				1	1				3	1	1
ADM	adrenomedullin precursor						3		1													3								1		1				1
ADM2	adrenomedullin 2 precursor	3			1					1		1		1			3				1		1					1			1			3			3	1			3
ADNP	activity-dependent neuroprotector	3						3									4				3	4				3		3				4	3						3		3
ADNP2	ADNP homeobox 2	1			1		1	3	3	1			1	1	1			1			1			1		3	1	1			1				1		4	1			4	3	1
ADO	2-aminoethanethiol (cysteamine) dioxygenase						1			1				1				1			1		1											1	1				3	1	1
ADORA1	adenosine A1 receptor			3	3			3		3		3	4		3			3	4		3		3		3	4	3			3		3				3		3	3	3	3
ADORA2A	adenosine A2a receptor	3					3			1		1		3			3				1		1			3		1			1	1										1
ADORA2B	adenosine A2b receptor		1	1		1				1		1	1			3	1	1	1	1		1		1	1	3						1		1	1	1				3	1	1
ADORA3	adenosine A3 receptor isoform 1								4											1					4					1					3			3			3	1
ADPGK	ADP-dependent glucokinase									1		3	1	3	3	3		3		1	1									1			1	1				3
ADPGK-AS1	ADPGK antisense RNA 1									1		3		3	3	3		3		1	1												1	1				3
ADPRH	ADP-ribosylarginine hydrolase		3				3			3	3					4	1		1			3				3	1							4			3
ADPRHL1	ADP-ribosylhydrolase like 1 isoform 1	1					1		3	3	3		1	1	1	3		3	4	1		1	1								1		1		4		3				4	3
ADPRHL2	ADP-ribosylhydrolase like 2																									3	1			1				1	3			3					1
ADPRM	ADP-ribose/CDP-alcohol diphosphatase, manganese-dependent		1	1	1	1	1			1		1	1	1			1	1	1	1	1	1		1	1						1	1	1	1	1	1		1			1	1
ADRA1A	alpha-1A-adrenergic receptor isoform 4		1	1		1	1	1	1	1	1	1	1	1		4	1	1	1	1	1	1				1	1	1		1	1		1	1	1	1	1	1	1		1	1
ADRA1B	alpha-1B-adrenergic receptor			1					1							1	1	1									1	3		1	3	1						1	3
ADRA1D	alpha-1D-adrenergic receptor	3	1				1	3	3							3	3		4		1	3						3			1	4					3				3
ADRA2A	alpha-2A-adrenergic receptor	3								1			1	3		1					3		1								1		3						3			1
ADRA2B	alpha-2B-adrenergic receptor	3												3						3	1							1			3								3
ADRA2C	alpha-2C-adrenergic receptor		1	1				3	3							0			1	1	1	3		3	4						3	4	3	4		3		3	3
ADRB1	beta-1-adrenergic receptor							1		1			1			1					3		1								1								3		1	1
ADRB2	adrenergic, beta-2-, receptor, surface			1					1							1		1									1			1	3	1						1	3
ADRB3	adrenergic, beta-3-, receptor			1		1	1	1		1	1	1	1	1			1	1	0	1		1				1	1	1		1	1		1	1	1	1	1	1	1		0	1
ADRBK1	beta-adrenergic receptor kinase 1		1				1															3		4								1	4			1
ADRBK2	beta-adrenergic receptor kinase 2	3					3	1		1		1		3							1		1			3		1			1	1										1
ADRM1	adhesion regulating molecule 1 precursor	3						3	3					3			4				3	4			3			3		4		4	3		3		3		3		3
ADSL	adenylosuccinate lyase isoform a	3			1		3	3	1	1		1									1		1				1	1		1	1	0									3
ADSS	adenylosuccinate synthase		3	3	3					3		3	4		3			3	4		3		3		3	4	3			3		3						3	4	3	4	3
ADSSL1	adenylosuccinate synthase like 1 isoform 2		1	0					1		1	1					1			1	1												1	1			1
ADTRP	androgen-dependent TFPI-regulating protein					3	3	3		3	3					3		3							3	3		1		3		3			4			1		3	3	3
AEBP1	adipocyte enhancer binding protein 1 precursor	3			3				4							3	3		3			3			4			3			3	3		1							4	4
AEBP2	AE binding protein 2 isoform b		1			1		3			1	3			1							3	3			3				3	1		3		1	1				3		1
AEN	interferon stimulated exonuclease gene	1		4			1			1						3				1	1												1	1
AES	amino-terminal enhancer of split isoform a					1	3							1			1			1											1						1	1	1			1
AFAP1	actin filament associated protein 1 isoform a	1	1	1				3	3				1	1		1	1		1	0	1	3		3	4			1			3	4		4		3	1		3	1	1
AFAP1L1	actin filament associated protein 1-like 1			1				1	1							1	1	1									1	3		1	3	1						1	3
AFAP1L2	KIAA1914 protein isoform 1	3	3	3						1			1	3						3	3		1								1			3					3			1
AFF1	myeloid/lymphoid or mixed-lineage leukemia		1	1	1	1		1	1	0	1	1		1		1	1		1	1	1	1		1	1		1	1		1	1	1	1	1	1	1		1	1	1	1		1
AFF2-IT1	AFF2 intronic transcript 1 (non-protein coding)			1								3	3	1	4	1	1		3		1	1	3	3	3	1	1					1				1	1		1	1
AFF3	AF4/FMR2 family, member 3 isoform 2	3			1			3			3			3		3					1							1			3						3	3	3	1
AFF4	ALL1 fused gene from 5q31			1	1									1		1	1	1			3						1			1		1						1	3	1	1	3
AFG3L2	AFG3 ATPase family gene 3-like 2	1	1				1							3	1			1				4				3		4									3		3		3
AFM	afamin precursor		1	1	1	1		1				1		1		1	1			1	1			1	1		1	1		1	1	1	1	1	1	1		1	1	1	1		1
AFMID	arylformamidase isoform 2							3	3			4											3		3	3		4			3	3			3	3		3		3		3
AFP	alpha-fetoprotein precursor		1	1	1	1		1				1	1	1		1	1			1	1			1	1		1	1		1	1	1	1	1	1	1		1	1	1	1		1
AFTPH	aftiphilin protein isoform a	3			1																1							3						1				3		1
AGA	aspartylglucosaminidase precursor		1	1		1		1	1	1	1	1		1			1	1	1	1	1			1			1			1		1	1		1	1		1	1	1	1		1
AGAP10	ArfGAP with GTPase domain, ankyrin repeat and PH domain 10	3				4				1				1		3			3	3	1		1								3		3	3	1			3	3		4	3
AGAP11	SubName: Full=Ankyrin repeat and GTPase domain Arf GTPase activating protein 11; SubName: Full=HCG1994053, isoform CRA_a;	3						1		0				1			3	1		3	1		1							3				1					3			1	3
AGAP1-IT1	AGAP1 intronic transcript 1 (non-protein coding)	3	3											3		1	1			3			1					1							3		1			1
AGAP2	centaurin, gamma 1 isoform PIKE-L						4		3													3		4								3					3
AGAP3	centaurin, gamma 3 isoform a	3	3					3	4		4	3		3			3		3		3				4						3	3			3	3				3	4	4
AGAP4	ArfGAP with GTPase domain, ankyrin repeat and PH	3						1		1				1			3			3	1		1			3									1				3	1	4
AGAP5	ArfGAP with GTPase domain, ankyrin repeat and PH							1		1				1				1					1											1					3
AGAP6	ArfGAP with GTPase domain, ankyrin repeat and PH	3						3		1					3		3		3	3	1		1			3								3	1				3
AGAP7	ArfGAP with GTPase domain, ankyrin repeat and PH	3						1		1				1			3			3	1		1			3								3	1				3		4
AGAP8	ArfGAP with GTPase domain, ankyrin repeat and PH	3	3					3							3		3		4	3	1		1			3								3					3		4
AGAP9	ArfGAP with GTPase domain, ankyrin repeat and PH domain 9						1			1						3	3				1		1								3				1				3		4
AGBL1	ATP/GTP binding protein-like 1	1			1		1			1				3		3				1	1	1											1	1
AGBL2	carboxypeptidase 2, cytosolic		1																	4		3								1		1				1					1
AGBL3	carboxypeptidase 3, cytosolic	3						3	3		4	3					3		3						4						3	3			3		3	3			4	4
AGBL4-IT1	AGBL4 intronic transcript 1 (non-protein coding)								4										3	1				1		3	1			0				1	3			3				3	1
AGBL5	ATP/GTP binding protein-like 5 isoform 1	3							3		3					3					1				3
AGBL5-AS1	AGBL5 antisense RNA 1	3							3		3					3					1				3
AGBL5-IT1	AGBL5 intronic transcript 1 (non-protein coding)	3							3		3					3					1				3
AGER	advanced glycosylation end product-specific			3		3	3	3			3			3							3				3	4				3	3	4			4					3	3	4
AGFG1	HIV-1 Rev binding protein isoform 1	3	3		1											1	1			3								1									1			1
AGFG2	ArfGAP with FG repeats 2	3									4		1		3		3		3			3			3					3		3					3				3	4
AGGF1	angiogenic factor VG5Q			1	1												1	1				1				1				1		1	1					1	3	1	1	3
AGK	acylglycerol kinase precursor	3						3	4		4	3		3			3		3						4						3	3	3		3	3	3				4	4
AGL	amylo-1,6-glucosidase,								4	0										1					4	3				1					3			3			3	1
AGMAT	agmatine ureohydrolase (agmatinase) precursor			1					1				3														1			1		1		1				3				3	1
AGMO	alkylglycerol monooxygenase	3		3	3		3		4			3	1	3		3	3	4	3	4		3			3							3			3	3		3			4	4
AGPAT1	1-acylglycerol-3-phosphate O-acyltransferase 1			3		3	3	3			3			3							3				3	4				3	3	4			4					3	3	4
AGPAT2	1-acylglycerol-3-phosphate O-acyltransferase 2			1			3	3	3					3			1														3					1						3
AGPAT3	1-acylglycerol-3-phosphate O-acyltransferase 3			1	1			1				1				1		1				1		1		1		1		1		3	1	1		1
AGPAT4	1-acylglycerol-3-phosphate O-acyltransferase 4			1				3	1			3		1		1				1					1	3				1		3	3	1	4	3				3		3
AGPAT5	1-acylglycerol-3-phosphate O-acyltransferase 5		1	1		1	1	1	1	1	1		1	1	1		0	1	1	1	1	1				0	1			1	1		1		1	1	1	1	1		0	1
AGPAT6	lysophosphatidic acid acyltransferase zeta			1			1	1	1	1	1		1	0			1	1	3	1		4				1	1	1		1			1	1	1	1			1		1	3
AGPAT9	1-acylglycerol-3-phosphate O-acyltransferase 9		1	1	1	1		1	1	0	1	1		1		1	1		1	1	1			1	1		1	1		1	1	1	1	1	1	1		1	1	1	1		1
AGPHD1	aminoglycoside phosphotransferase domain						1			1										1	1	1											1	1								3
AGPS	alkyldihydroxyacetone phosphate synthase	3			1										3	3	1			3	1									3								3		1
AGR2	anterior gradient 2 homolog precursor	3			3		3		4							3	3	4	3	4		3			3							3				3		3			4	4
AGR3	breast cancer membrane protein 11 precursor	3			3		3		4							3	3	4	3	4		3			3							3				3					4	4
AGRN	agrin precursor			1									3								1	3					1	3		1	3			1				3				3
AGRP	agouti related protein homolog isoform 1		4	3		1				1			0							1	1		1				1			1	1				1			1					1
AGT	angiotensinogen preproprotein		3	3	3			3	3	3		3	4		3			3	4		3		3		3	3	3	3		3		3			3			3	4	3	3
AGTPBP1	ATP/GTP binding protein 1			1			3							3			1		1			1										1				1		1		1	3	3
AGTR1	angiotensin II receptor, type 1		3			3	3		3	3	3					4						3				3					3			3			3	3	3	3
AGTR2	angiotensin II receptor, type 2			1								3	1	1	3	1	1		3		1	1		1	3	1	1			1		1				1	1		1	1
AGTRAP	angiotensin II receptor-associated protein			1					1				3														0			1				1				3				3	1
AGXT	alanine-glyoxylate aminotransferase	3	3		0						3			3		1	1			3			1								3	3			3		1		3
AGXT2	alanine-glyoxylate aminotransferase 2 precursor	3					3								3	4	1			3	4		4		4	4						1				3	3	1	3	3
AGXT2L1	alanine-glyoxylate aminotransferase 2-like 1		1	1		1		1	1	1	1	1		1		1	1		1	1	1			1			1	1		1	1	1	1	1	1	1		0	1	1	1		1
AGXT2L2	alanine-glyoxylate aminotransferase 2-like 2			1					1							1		1							4		1	3		1		1		1				1	3			3
AHCTF1	transcription factor ELYS		3	3	3			3	3	3		3	4	3	3			3	4	3	3		3		3	4	3			3		3						3	4	3	4	3
AHCY	adenosylhomocysteinase isoform 2	3																			3	3								1	1	4							3
AHCYL1	S-adenosylhomocysteine hydrolase-like 1								4											1					4					1	3				3			3			3
AHCYL2	S-adenosylhomocysteine hydrolase-like 2 isoform	3							3		4						3								4							3			3		3				4	4
AHDC1	AT hook, DNA binding motif, containing 1								1				3						1								1			1		1		1				3				3	1
AHI1	Abelson helper integration site 1 isoform a			1					1			3		1		1				1					1	3						3		1	4					3		3
AHNAK	AHNAK nucleoprotein isoform 2		1				1								1							3		4								1	1			1	1				1
AHNAK2	AHNAK nucleoprotein 2	1	1	1	1			1	1		1	1		1			1			1	1				1			1			1		1	1			1
AHR	aryl hydrocarbon receptor precursor	3			3		3		4							3	3	4	3	4		3			3							3									4	4
AHSA1	activator of heat shock 90kDa protein ATPase		1	1			3	1	1			1		1			1			1	1							1			1		1	1			1					3	1
AHSA2	AHA1, activator of heat shock 90kDa protein	3			1																1									1				1						1
AHSG	alpha-2-HS-glycoprotein		4	3			3		3	3	1					4		1				3				4					3			3			3	3	3	3		3
AHSP	alpha hemoglobin stabilizing protein		3	4		1	1							1	1					3	1			4		3	1	1		1			1	1	1	1		1					1
AICDA	activation-induced cytidine deaminase		1			1					1		3		1					1		3			1					3	1			1	1	1			3			1
AIDA	axin interactor, dorsalization associated		1	3	3					3		3	4		3			3	4		4		3		3	3	3			4								3	4	3	3
AIF1	allograft inflammatory factor 1 isoform 3					3	3																		3	4	1	1				4			4					3	3	4
AIF1L	ionized calcium binding adapter molecule 2	1		1													1					1										1				1				1	1
AIFM1	programmed cell death 8 isoform 5			1								3	1	1	4	1	1		3		1	1		1	3	1	1			1		1				1	1		1	1	0
AIFM2	apoptosis-inducing factor (AIF)-like						1	1		1				1				1				1	1																3		1	3	3
AIFM3	apoptosis-inducing factor,	3					3	3		1			1										1			3					1	1					3
AIG1	androgen-induced 1			1					1			3		1		1				1					1	3	1					3		1	4					3		4
AIM1	absent in melanoma 1			1					1			3		1		1			3	1						3		3						1	4					3		3
AIM1L	absent in melanoma 1-like								1				3														1			1		1		1								3	1
AIM2	absent in melanoma 2		3	3	3			4		3	4	3	4	3	3			3	4	4	3		3		3	3	3			3	Have two segments with states: 3 and 4	3		4				3	3	4	3	3	3
AIMP1	small inducible cytokine subfamily E, member 1		1	1		1		1	1	1	1	1		1		1	1		1	1	1	1		1	1		1	1		1	1	1	1	1	1	1		0	1	1	1		1
AIMP2	aminoacyl tRNA synthetase complex-interacting	3			3		3		1								3	4	3	4		3			3							3									4	4
AIP	aryl hydrocarbon receptor interacting protein		1				1															3		4								1	4			1					1
AIPL1	aryl hydrocarbon receptor interacting		1	1	1	1	1	1		1		1	0	1		3	1	1		1	1	1		1	1						1	1	1	1	1	1		1		1		1
AIRE	autoimmune regulator isoform 1			1	1			1				1				1		1						1				1				3	1	1		1						3
AJAP1	adherens junction associated protein 1			1								3	3										1			3	1	3		1	3	1	3									3
AJUBA	ajuba LIM protein		1	1			3													4		3										3					3					3	3
AK1	adenylate kinase 1			1			3										1													3						1
AK2	adenylate kinase 2 isoform b								1			3							1							3	1			1		1		1	3			3				3	1
AK3	adenylate kinase 3		1	1		1	1	1			1	1		1			1	1	1	1	3			1			1	3		1	1	1	1	1	1	1		1		3			1
AK4	adenylate kinase 4								4										3	1					4	3	1			1				3	3			3				3	3
AK5	adenylate kinase 5 isoform 1								4											1					4	3	1			1					3			3			4	3	3
AK7	adenylate kinase 7	1	1	1			3	1	1			1		1			1		1	1	1				1			1			1		1	1	1		1				1
AK8	adenylate kinase 8			1			3										1															1				1				1	1
AKAP1	A-kinase anchor protein 1 precursor							3	3			4	3												3	3		4			3	3			3	3		3		3
AKAP10	A-kinase anchor protein 10 precursor		1	1		1		1		1		1	1				1			1				1	3	3								1	4	1				3		1
AKAP11	A-kinase anchor protein 11	1	1	1		1	1	1	1	1	0	1		1	1			1	1	1			1			1		1			1	1	1	1	1		1	1			4		1
AKAP11-IT1	AKPA11 intronic transcript 1 (non-protein coding)	1	1	1		1	1	1	1	1	0	1		1	1			1	1	1			1			1		1			1	1	1	1	1		1	1			4		1
AKAP12	A kinase (PRKA) anchor protein 12 isoform 1			1					1					1		1				1					1	3	1			1		3		1	4					3		3
AKAP13	A-kinase anchor protein 13 isoform 1				1		1			1						3				1	1	1			1								1	1
AKAP14	A kinase (PRKA) anchor protein 14 isoform a			1								3	1	1	3	1	1				1	1		1	3	1	1			1		1				1	1		1	1
AKAP17A	A kinase (PRKA) anchor protein 17A	4		1	1								1		1		1		1		1		1				1			1		1				4	1		1	3	3
AKAP2	A kinase (PRKA) anchor protein 2 isoform 1			1			3										1		1						1						3	1				1		1		1	1
AKAP3	A-kinase anchor protein 3		1			1					1		3		1					1					1	3				3	1			1	1	3			3			1	3
AKAP4	A-kinase anchor protein 4 isoform 2			1	1							3	1	3	1	1	1				1	1	1		1	1	1			4		1				1	1		1	1
AKAP5	A-kinase anchor protein 5		1	1			3	1	1			1		1			1		1	1	1				1			1					1	1			1				1	3	1
AKAP6	A-kinase anchor protein 6		1	1			3		3					3		3	3			3		3			1			3			3		3					3				3	3
AKAP7	A-kinase anchor protein 7 isoform gamma			1					1			3		0		1			3	1					1	3		3				3		1	4	3				3		3
AKAP8	A-kinase anchor protein 8	1				1		1	3		1			1			1	1		1	1															1	1	1	3	1		1
AKAP8L	A kinase (PRKA) anchor protein 8-like	1				1		1	3		1			1			1	1		1	1															1	1	1	3	1		1
AKAP9	A-kinase anchor protein 9 isoform 3	3			4						4	4					3					3			3							3			1		3	3			3	4
AKD1	adenylate kinase domain containing 1 isoform 1			1				3	1			3		1		1			3	1						3	1	3				1		1	4	3				3		3
AKIP1	A kinase (PRKA) interacting protein 1						3		1												1	3								1		1				1					1
AKIRIN1	akirin 1 isoform 1							1	1										1								1			0		1		1				3				3	1
AKIRIN2	akirin 2			1												1				1						3								1	4					3		3
AKIRIN2-AS1	AKIRIN2 antisense RNA 1			1												1				1						3								1	4					3		3
AKNA	AT-hook transcription factor			1			3		3					3		3	1														4					1
AKNAD1	AKNA domain containing 1								3											1					4					1								3			3
AKR1A1	aldo-keto reductase family 1, member A1					1		1	1				1	1		1			3	1							1			0				1		1		3			1	3	1
AKR1B1	aldo-keto reductase family 1, member B1	3						3	3		4	3		3			3								4							3			3		3				4	4
AKR1B10	aldo-keto reductase family 1, member B10	3						3	3		4	3		3			3		3						4							3			3		3				4	4
AKR1B15	aldo-keto reductase family 1, member B15	3						3	3		4	3		3			3		3						4							3			3		3				4	4
AKR1C1	aldo-keto reductase family 1, member C1	3					1	3								3	3			3	3		3			3		3		3	3							3	3	4	4	1
AKR1C2	aldo-keto reductase family 1, member C2	3					1	3								3	3			3	3		3			3				3	3							3	3	4	4	1
AKR1C3	aldo-keto reductase family 1, member C3	3					1	3								3	3			3	3		3			3				3	3							3	3	4	4	1
AKR1C4	aldo-keto reductase family 1, member C4						1													3			3			3				3								3	3	4	4	1
AKR1CL1	Homo sapiens cDNA FLJ16347 fis, clone TESTI2036288, moderately similar to PROSTAGLANDIN-F SYNTHASE 1 (EC 1.1.1.188).						1													3			3			3				3								3	3	4	4	1
AKR1D1	aldo-keto reductase family 1, member D1	3						3	3		4						3								4							3			3		3				4	4
AKR1E2	aldo-keto reductase family 1, member E2	3					1	3						3		3	3			3	3		3			3		3		3	3		3			3		3	3	4	4	1
AKR7A2	aldo-keto reductase family 7, member A2			1					1				3														1			1					3			3				3	1
AKR7A3	aldo-keto reductase family 7, member A3			1					1				3														1			1				1	3			3				3	1
AKR7L	aflatoxin B1 aldehyde reductase 3 isoform 1			1					1				3														1			1				1	3			3				3	1
AKT1	AKT1 kinase		1	0					1		1	1					1			1	1												1	1			1
AKT1S1	AKT1 substrate 1 (proline-rich)	4					3						3				3	3		3	3		3			3		3
AKT2	AKT2 kinase	4					3	1			3									3		3	3			3		4		1												1
AKT3	AKT3 kinase isoform 2		3	3	3					3		3	4		3			3	4		3		3		3	Have two segments with states: 3 and 4	3	3		3		3						3	4	3	4
AKT3-IT1	AKT3 intronic transcript 1 (non-protein coding)		3	3	3					3		3	4		3			3	4		3		3		3	4	3	3				3						3	4	3	4
AKTIP	AKT interacting protein					1		0		1	1		1	1	1					1	1	3	1				1	1		1	1		1	1	1			1		1	1		1
ALAD	delta-aminolevulinic acid dehydratase			1			3										1														4	1				1					1
ALAS1	5-aminolevulinate synthase 1 precursor		1	1					1							1					1				3		1				1						3		3
ALAS2	5-aminolevulinate synthase 2 isoform a			1	1								1	3	1	1	1		1		1	1	1	4	1	1	1			4		1				1	1		1	1
ALB	albumin preproprotein		1	1	1	1		1				1	1	1		1	1			1	1			1	1		1	1		1	1	1	1	1	1	1		1	1	1	1		1
ALCAM	activated leukocyte cell adhesion molecule		3				3			3	3	3				4	1					3				3													3
ALDH16A1	aldehyde dehydrogenase 16 family, member A1	4																4		3			3			3		3		1					0							1
ALDH18A1	pyrroline-5-carboxylate synthetase isoform 2							1		1	1			1		1						1	1							1				1	1					1	1	1
ALDH1A1	aldehyde dehydrogenase 1A1			1			3									3	1														1	1				1		1		1	3	3
ALDH1A2	aldehyde dehydrogenase 1A2 isoform 1						1			1		4	0	3		3				1	1												1					3	3
ALDH1A3	aldehyde dehydrogenase 1A3	1	1		1		1			1				3						1	1	1											1	1
ALDH1B1	aldehyde dehydrogenase 1B1 precursor			1		1	3	3	3		1	1					1			1				1								1		1	1	1		1		3	3	3
ALDH1L1	aldehyde dehydrogenase 1 family, member L1		3				3		3	3	3	3				4						3				3					3			4		3	3		3	3
ALDH1L1-AS1	ALDH1L1 antisense RNA 1		3				3		3	3	3	3				4						3				3					3			4		3	3		3	3
ALDH1L1-AS2	ALDH1L1 antisense RNA 2		3				3		3	3	3	3				4										3					3			4		3	3		3	3
ALDH1L2	Homo sapiens full length insert cDNA clone ZA02A01.																					3		4		3	3			1		3					3	3
ALDH2	mitochondrial aldehyde dehydrogenase 2																					3		4		3	3			1		3					3					3
ALDH3A1	aldehyde dehydrogenase 3A1		1	1		1				1		1	1			3	1			1				1	3	3		1				1		1	4	1				3		1
ALDH3A2	aldehyde dehydrogenase 3A2 isoform 1		1	1		1				1		1	1			3	1			1				1	3	3								1	4	1				3
ALDH3B1	aldehyde dehydrogenase 3B1 isoform a		1				1															3										1	4			1
ALDH3B2	aldehyde dehydrogenase 3B2		1				1	1									1					3		4								1	4			1
ALDH4A1	aldehyde dehydrogenase 4A1 isoform a precursor											3	3													3	1			1					3			3			3	3	1
ALDH5A1	aldehyde dehydrogenase 5A1 isoform 1 precursor					3	3			3	3														3	4		1				4			4			1		3	3	3
ALDH6A1	aldehyde dehydrogenase 6A1 precursor	1	1	1	1			1	1		1	1	1	1			1		1	1	1				1			1		1			1	1	1	1	1				1		1
ALDH7A1	aldehyde dehydrogenase 7 family, member A1			1	1											1	1	1									1			1		1						1	3	1	1
ALDH8A1	aldehyde dehydrogenase 8A1 isoform 1			1					1			3		1		1				1					1	3						3		1	4					3		3
ALDH9A1	aldehyde dehydrogenase 9A1		3	3	3			4		3	4	3	4		3			3	4	3	3		3		3	3	3			3	3	3						3	3	4	3	3	3
ALDOA	fructose-bisphosphate aldolase A		3			1	1								1					3	1	3		4			1	1		1			1	1	1	1		1					1
ALDOB	aldolase B, fructose-bisphosphate			1			3									3	1		1												3	1				1		1			1	3
ALDOC	fructose-bisphosphate aldolase C		3					3	3					3	3				3						3	3		4			3	3			3		3			3	3
ALG1	beta-1,4-mannosyltransferase			1		1	1		3					1	1			1		1	1			1		3	1	1		1	1		1	1	1	1		1					1
ALG10	asparagine-linked glycosylation 10 homolog							3	3											3		3				3					1	3				1						1
ALG10B	asparagine-linked glycosylation 10 homolog B																			3		3			3	3						3										1
ALG11	asparagine-linked glycosylation 11	1	1	1		1		1	1	1	1	1	1	0	1			1	1	0			1			1		1			1	1	1	1	1		1	1			4		1
ALG12	alpha-1,6-mannosyltransferase ALG12	3			1			3		1		1	3	4			3				1		1					1			1	1		3			3	1			3
ALG13	asparagine-linked glycosylation 13 homolog			1			2					3	1	1	3	1	1		3		1	1		1	3	1	1			1		1				1	1		1	1
ALG13-AS1	ALG13 antisense RNA 1			1			2					3	1	1	3	1	1		3		1	1		1	3	1	1			1		1				1	1		1	1
ALG14	asparagine-linked glycosylation 14 homolog								4	1										1					4	3				1					3			3			3	1
ALG1L	asparagine-linked glycosylation 1-like		3				3		3	3	3	3				4						3				3					3			4			3		3	3
ALG1L2	asparagine-linked glycosylation 1-like 2		1				3	3	3			3	3								3	3				3				3			3			1			3
ALG2	alpha-1,3-mannosyltransferase ALG2	1		1			3										1		1													1				1		0		1	1
ALG3	alpha-1,3-mannosyltransferase ALG3 isoform a		4	3			3		3	3	1					4		1				3				4	1							3			3	3	3	3
ALG5	dolichyl-phosphate beta-glucosyltransferase	1	1	1		1	1	1	1	1		1		1	1			1	4	1		1				1		1			1	1	1	1	1		1	0	1	1	4		1
ALG6	dolichyl pyrophosphate Man9GlcNAc2								4										3	1					4	3	1			1				4	3			3			1	3	1
ALG8	dolichyl pyrophosphate Glc1Man9GlcNAc2		1				1	1												1		3								1		1	1					1			1
ALG9	asparagine-linked glycosylation 9 protein		1				1	1	1	1											1	3										1	1					1			1
ALG9-IT1	ALG9 intronic transcript 1 (non-protein coding)		1				1	1	1	1											1	3										1	1					1			1
ALK	anaplastic lymphoma kinase precursor	3						3	3		3			3		3					1				3			3		3	3		3	3		3
ALKBH1	alkylated DNA repair protein alkB homolog		1	1	1		3	1	1		1	1		1			1		1	1	1				1						1		1	1			1				1	3	1
ALKBH2	AlkB homolog 2																					3		4			3			1		3					3
ALKBH3	AlkB homolog 3		1				1	1											1	4		4										1				1					1
ALKBH4	alkB, alkylation repair homolog 4	3									4		1				3								3							3					3				3	4
ALKBH5	alkB, alkylation repair homolog 5		1	1		1		1		1		3	1			3	1			1		1		1	3	3						1		1	1	1				3		1
ALKBH6	alkB, alkylation repair homolog 6 isoform 2	3						4			3								1				3			3		3		1					1					1		1
ALKBH7	spermatogenesis associated 11 precursor	1				1		1	1		1		1	1			1	1	1	1	1							1		1	1				1		1	1	1	1		1
ALKBH8	alkB, alkylation repair homolog 8		1						1	1				3							1	3											1					1		1	1	1
ALLC	allantoicase isoform a										3			3		3					1	3			3			3			3		3	4		3
ALMS1	Alstrom syndrome 1	3																			1							3						1						1
ALMS1-IT1	ALMS1 intronic transcript 1 (non-protein coding)	3																			1							3						1						1
ALMS1P	RecName: Full=Putative ALMS1-like protein;	3																			1													1						1
ALOX12	arachidonate 12-lipoxygenase		1	1	1	1	1	1		1		1	0	1		3	1	1	1	1	1	1		1	1			1		1	1	1	1	1	1	1		1		1	1	1
ALOX12B	arachidonate 12-lipoxygenase, 12R type		1	1	1	1	1	1		1		1		1		3	1	1		1				1	1						1		1	1	1	1		1
ALOX15	arachidonate 15-lipoxygenase		1	1	1	1	1			1		1	0	1		3	1	1		1	1	1		1	1						1		1	1	1	1		1				1
ALOX15B	arachidonate 15-lipoxygenase, second type		1	1	1	1	1	1		1		1	1	1		3	1	1		1				1	1						1		1	1	1	1		1
ALOX5	arachidonate 5-lipoxygenase						1	1		1				1				1			1		1												1				3	1	4
ALOX5AP	arachidonate 5-lipoxygenase-activating protein	1	1	1		1			1	1		1		1	1			1	1							1		1			1	1		1	1		1	1	1	1	4	3	1
ALOXE3	arachidonate lipoxygenase 3 isoform 2		1	1	1	1	1	1		1		1		1		3	1	1		1				1	1						1		1	1	1	1		1
ALPI	intestinal alkaline phosphatase precursor	3	3								3			3		1	0			3			1							3		3			3		1		3
ALPK1	alpha-kinase 1	1	1	1	1	1		1	1	1	1	1		1		1	1		1	1	1	1		1	1		1	1		1	1	1	1	1	1	1	1	0	1	1	1		1
ALPK2	heart alpha-kinase	1			1		1	3		1			0		1			1			1	4		1		3	1	1			4						4					3	1
ALPK3	alpha-kinase 3						1			1						3				1	1												1	1
ALPL	tissue-nonspecific alkaline phosphatase								1			3	3													3	1			1		1		1	3			3				3	1
ALPP	placental alkaline phosphatase preproprotein	3	3								3			3						3										3		3			3				3			4
ALPPL2	placental-like alkaline phosphatase	3	3								3			3		1				3			1							3		3			3		1		3			4
ALS2	alsin isoform 1	3			1										3		1			3										3										1
ALS2CL	ALS2 C-terminal like isoform 1		1	1					1					3		1					1				3		1				1						3		3
ALS2CR11	amyotrophic lateral sclerosis 2 (juvenile)	3			1										3		1			3								3		3								3		1
ALS2CR12	amyotrophic lateral sclerosis 2 (juvenile)	3			1										3		1			3								3		3
ALS2CR8	amyotrophic lateral sclerosis 2 (juvenile)	3	3		1										3	1	1			3								3		3								3	3	1
ALX1	cartilage paired-class homeoprotein 1			3				3	3					3						3		3		4	3	3	3	3			3	3				3	3	3
ALX3	aristaless-like homeobox 3								4					3						1					4						3			3	3	3		3			3
ALX4	aristaless-like homeobox 4		1				1	1			1									4		4										1				1
ALYREF	Aly/REF export factor							3	3			1							3			4	3		3	3		4			3	3			3	3		3		3		3
AMACR	alpha-methylacyl-CoA racemase isoform 1						3	3							3	4	1			3	4		4		4	4						1				3	3	1	3	3
AMBN	ameloblastin precursor		1	1	1	1		1	1			1				1	1			1	1			1	1		1	1		1	1	1	1	1	1	1		1	1				1
AMBP	alpha-1-microglobulin/bikunin preproprotein			1			3		3				3	3		3	1														4			3		1						3
AMBRA1	activating molecule in beclin-1-regulated		1				1	3			1			1		1				4		3								1		1				1					1
AMD1	adenosylmethionine decarboxylase 1 isoform 1			1					1					1		1				1						3	1							1	4					3		3
AMDHD1	amidohydrolase domain containing 1												3									3		4			3					3					3
AMDHD2	amidohydrolase domain containing 2 isoform 2								3													3					3											3					1
AMELX	amelogenin (X chromosome) isoform 3 precursor			1	1								1	1	1	1	1		1		1		1		1	1	1			1		1				1	1		1
AMELY	amelogenin, Y-linked precursor	3						2						1		1									1	1									2	1					2
AMFR	autocrine motility factor receptor		3		1	1				1	1		0	1	1					1	1	3	1				1	1		1	1		1	1	1			1		1	1		1
AMH	anti-Mullerian hormone precursor	1				1	3	1			1			1			1	1		1	1							1			1						1	1	1
AMHR2	anti-Mullerian hormone receptor, type II isoform								3													3		4		3						3					3					1
AMICA1	adhesion molecule, interacts with CXADR antigen		1				1	1	1	1											1											1	1	4				1		1		1
AMIGO1	AMIGO protein precursor								3											1					4					1								3	1		3
AMIGO2	adhesion molecule with Ig-like domain 2																			3		3			3	3						4					3					1
AMIGO3	adhesion molecule with Ig-like domain 3		1	1					1												1				3		1				1						3		3
AMMECR1	AMMECR1 protein isoform 1			1								3	1	1	3	1	1		3		1	1		1	3	1	1			1		1				1	1		1	1
AMMECR1-IT1	AMMECR1 intronic transcript 1 (non-protein coding)			1								3	1	1	3	1	1		3		1	1		1	3	1	1			1		1				1	1		1	1
AMMECR1L	AMME chromosomal region gene 1-like	3															1				1							1
AMN	amnionless protein precursor		1	1	1		3	1	1		1	1		1			1			1	1				1			1			1		1	1	1		1				1
AMN1	antagonist of mitotic exit network 1 homolog										1											3			1						0	3				1						1
AMOT	angiomotin isoform 2			1								3	1	1	3	1	1		3		1	1		1	3	1	1			1		1				1	1		1	1
AMOTL1	angiomotin like 1		1				1	1		1				3							1	3									3	1	1					1		1		1
AMOTL2	angiomotin like 2		3				3	3	3	3	3					4						3				3					3						3		3	3
AMPD1	adenosine monophosphate deaminase 1 (isoform M)								4						1					1					4					1								3			3	1
AMPD2	adenosine monophosphate deaminase 2 (isoform L)								3							4				1					4					1	3							3	1		3
AMPD3	adenosine monophosphate deaminase 3 isoform 1A						3		1													3								1		1				1			1		1
AMPH	amphiphysin isoform 1	3			3		3		4					3			3		Have two segments with states: 3 and 4			3			4							3	3	1		3					4	4
AMT	aminomethyltransferase isoform 1 precursor		1	1												1					1				3						1						3		3
AMTN	amelotin precursor		1	1	1	1		1	1			1		0		1	1			1	1			1	1		1	1		1	1	1	1	1	1	1		1	1		1		1
AMY1A	salivary amylase alpha 1A precursor			3				3	3	0			3	3	3	3			3	1		3		3	4	3				1					3			3	1		3
AMY1B	salivary amylase alpha 1B precursor			3				3	3	0			3	3	3	3			3	1		3		3	4	3				1					3			3	1		3
AMY1C	salivary amylase alpha 1C precursor			3				3	3	0			3	3	3				3	1		3		3	4	3				1					3			3	1		3
AMY2A	pancreatic amylase alpha 2A precursor			3					3	0			3	3	3	3			3			3		3	4	3				1	3				3			3			3
AMY2B	amylase, pancreatic, alpha-2B precursor								3	0				3		3			3	1					4	3				1	3				3			3			3	1
AMZ1	archaelysin family metallopeptidase 1	3			3		3		4								3	4	3	4		3			3						1	3									4	4
AMZ2	archaemetzincins-2 isoform 1							3	3			4	3												3	3		4			3	3			3	3		3		3		3
ANAPC1	SubName: Full=Putative uncharacterized protein ENSP00000366485; Flags: Fragment;	3									3										1							1										3	3	1		3
ANAPC10	anaphase promoting complex subunit 10		1	1		1		4	1	1		1		1		1	1	3	1	1	1			1			1			1		1	1		1	1		1	1	1	1		1
ANAPC11	APC11 anaphase promoting complex subunit 11							3	3			1							3			4	3		3	3		4			3	3			3	3		3		3		3
ANAPC13	anaphase promoting complex subunit 13		3				3	3	3	3	3					4						3				3					3						3		3	3
ANAPC15	anaphase promoting complex subunit 15		1				1	1																1						1		1	1					1			1
ANAPC16	anaphase promoting complex subunit 16						1	1		1				1				1					1												1				3		1
ANAPC2	anaphase-promoting complex subunit 2			1													1				3											1				1					1
ANAPC4	anaphase-promoting complex subunit 4		1	1				1						1		1	1		1	1	1	3		3	4							4		4		1		3
ANAPC5	anaphase-promoting complex subunit 5 isoform b																					3		4			3			1		3					3		3	3	1
ANAPC7	anaphase-promoting complex subunit 7 isoform a																					3		4			3			1		3					3
ANG	angiogenin, ribonuclease, RNase A family, 5			1			3							1														3				3										3	3
ANGEL1	angel homolog 1		1	1			3	1	1			1		1			1			1	1							1			1		1	1			1						1
ANGEL2	LOC90806 protein			3	3					3		3	4		3	1		3	4		3		3			3	3											3	3	3	3
ANGPT1	angiopoietin 1 precursor	4				4	1	4	4	1	3	3	3	4		3	3		4	3		4	3	3				4		3			3	4	4	3	3	3	4	3			3
ANGPT2	angiopoietin 2 isoform a precursor		1	1		1	1	1	1	1	1	1	1	1			0	1	1	1	1	1				0	1			1	1			1	1	1	1	1	1		0	1
ANGPT4	angiopoietin 4 precursor	3	1				1		3					3					4		1	3						3				4									3
ANGPTL1	angiopoietin-like 1 precursor		3	3	3					3		3	4		3			3	4		3		3		3	3	3			3	3	3			3			3	3	4	3	3
ANGPTL2	angiopoietin-like 2 precursor			1			3									3	1					1								3	3	1				1				1
ANGPTL3	angiopoietin-like 3 precursor								4										3	1					4	3	1			1				4				3			1	3	1
ANGPTL4	angiopoietin-like 4 protein isoform a precursor	1				1	3	1	1		1			1			1	1	1	1	1							1			1						1	1	1			1
ANGPTL5	angiopoietin-like 5 precursor		1				1	1		1				3							1	3			4							1	1					1			1	1
ANGPTL6	angiopoietin-like 6 precursor	1				1		1	1		1			1			1	1	1	1	1							1			1				1	1	1		1			1
ANGPTL7	angiopoietin-like 7 precursor			1	1				1				3						1								0			1		1		1	1			3				3	1
ANK1	ankyrin 1 isoform 9			1			1	1	1	1	1		1	Have two segments with states: 0 and 1			1	1	3	1		4				1	1	1		1			1	1	1	1			1		1	3
ANK2	ankyrin 2 isoform 3		1	1		1		1	1	1	1	1		1		1	1		1	1	1			1	1		1	1		1	1	1	1	1	1	1		0	1	1	1		1
ANK3	ankyrin 3 isoform 1	3					1	1	3	1				1		3		1		3	1		1			3					3				1				3	1	1
ANKAR	ankyrin and armadillo repeat containing	3													3	3	1			3	1																			1
ANKDD1A	ankyrin repeat and death domain containing 1A	1					1			1										1	1	1											1
ANKDD1B	ankyrin repeat and death domain containing 1B			1	1													1				1			3	1				1		1	1					1	3	1	1
ANKFN1	ankyrin-repeat and fibronectin type III domain	3						3	3			4	3												3	3		4			3	3			3	3		3		3
ANKFY1	ankyrin repeat and FYVE domain containing 1		1	1	1	1	1	1		1		1	0	1		3	1	1	1	1	1	1		1	1	1		1		1	1	1	1	1	1	1		1		1	1	1
ANKH	progressive ankylosis protein	3					3	1	3		3	1			3	3	1			3	4		4		4	4	1			3	3	1				3	4		3	4		3
ANKHD1	ankyrin repeat and KH domain containing 1			1	1				1							1	1	1									1			1		1						1	3	1	1	3
ANKHD1-EIF4EBP3	ANKHD1-EIF4EBP3 protein			1	1				1							1	1	1									1			1		1						1	3	1	1	3
ANKIB1	ankyrin repeat and IBR domain containing 1	3			4			3			4	4					3		3			3			3							3			1		3	3			3	4
ANKK1	ankyrin repeat and kinase domain containing 1		1				1		1	1				3							1	3								3	3	1	1	3				1				1
ANKLE1	ankyrin repeat domain 41	1				1	3	1	3		1						1	3		1	1															1	1	1				1
ANKLE2	ankyrin repeat and LEM domain containing 2	1									1											3		4			3			1		3					3				1
ANKMY1	ankyrin repeat and MYND domain containing 1	3	3		0						3			3		1	1			3			1					1			3	3			3		1		3
ANKMY2	ankyrin repeat and MYND domain containing 2	3			3		3		4							3	3	4	3	4		3			3							3				3		3			4	4
ANKRA2	ankyrin repeat, family A (RFXANK-like), 2			1	1												1	1				1				1				1		1	1					1	3	1	1
ANKRD1	cardiac ankyrin repeat protein							1		1	1			1				1			1		1											1	1					1	1	1
ANKRD10	ankyrin repeat domain 10	1		1			1		3	3	3		1	1	1	3		3	4	1		1	1			3		1			1	3	1				1				4	3
ANKRD10-IT1	ANKRD10 intronic transcript 1 (non-protein coding)	1		1			1		3	3	3		1	1	1	3		3	4	1		1	1			3		1			1	3	1				1				4	3
ANKRD11	ankyrin repeat domain 11			3	1	1		1		1	1	1	1	1	1			1		1	1	1	1	1		1	1	1		1	1		1	1	1			1		1	1		1
ANKRD12	ankyrin repeat domain 12 isoform 1	1	1		1		1								1			1				4				3		4							1				3		3
ANKRD13A	ankyrin repeat domain 13	1																				3		4			3	3		1		3					3					3
ANKRD13B	ankyrin repeat domain 13B								3																3	3		4				3			3		3			3	3	3
ANKRD13C	ankyrin repeat domain 13C								4										3	1					4		1			1				1				3	1		1	3	3
ANKRD13D	ankyrin repeat domain 13 family, member D		1				1															3		4								1	4			1
ANKRD16	ankyrin repeat domain 16 isoform a						1													3			3			3												3	3	4	4	1
ANKRD17	ankyrin repeat domain protein 17 isoform a		1	1	1	1		1	1		1	1		1		1	1			1	1			1	1		1	1		1	1	1	1	1	1	1		1	1	1	1		1
ANKRD18A	ankyrin repeat domain 18A			1		1	3	3	3			1					1	1		1				1									3	1	1	1		1	3	3	3	3
ANKRD18B	RecName: Full=Ankyrin repeat domain-containing protein 18B;			1		1	3										3			1															1	1		1	3	3	3	3
ANKRD2	ankyrin repeat domain 2 isoform a									1													1								1								3			1
ANKRD20A1	ankyrin repeat domain 20 family, member A1		3		3		3		3				3	3	3	3		3			3					3	3		3				3	4	3	3					3	3
ANKRD20A2	ankyrin repeat domain 20 family, member A2		3				3							3	3						3		3											4						3	3
ANKRD20A3	ankyrin repeat domain 20 family, member A3		3				3							3	3						3		3			3								4						3	3
ANKRD20A4	ankyrin repeat domain 20 family, member A4		3		3		3						3	3		3				3			3				3						3	4	3						3	3
ANKRD22	ankyrin repeat domain 22							1		1				0				1			1		1											1	1					1	1	0
ANKRD23	diabetes related ankyrin repeat protein	3						3						3							1							1											3	1
ANKRD24	ankyrin repeat domain 24	1				1		1	1					1			1	1													1						1	3	1			1
ANKRD26	ankyrin repeat domain 26						1															1	3			3												3	3	4	4	3
ANKRD27	ankyrin repeat domain 27 (VPS9 domain)	3					3	1			3									3			3			3		3						3								1
ANKRD28	ankyrin repeat domain 28	1	1	1					1					3		1			1		1			3	3		1	4									3				1
ANKRD29	ankyrin repeat domain 29	1	1				1								1			1				4				3		3									4					3	1
ANKRD30A	ankyrin repeat domain 30A						1	3													3		3			3												3	3	4	4
ANKRD30B	ankyrin repeat domain 30B	1						3						1	1			1		3		4				3		3					3			3			3			3
ANKRD30BL	ankyrin repeat domain 30B-like	3												3						3		3								3		3							3			3
ANKRD31	ankyrin repeat domain 31			1	1													1				1				1				1		1	1					1	3	1	1
ANKRD32	ankyrin repeat domain 32	3		1	1											1		0				1					1			1		1	1					1	3	1	1	3
ANKRD33	ankyrin repeat domain 33 isoform 1								3													3			3							3					3		3			1
ANKRD33B	ankyrin repeat domain 33B						3	1	3		3	1			3	4	1			3	3		4		4	4	1			3	3	1				3	4		3	4
ANKRD33B-AS1	ANKRD33B antisense RNA 1						3	1	3		3	1			3	4	1			3	3		4		4	4	1			3	3	1				3	4		3	4
ANKRD33B-IT1	ANKRD33B intronic transcript 1 (non-protein coding)						3	1	3		3	1			3	4	1			3	3		4		4	4	1			3		1				3	4		3	4
ANKRD34A	ankyrin repeat domain 34		3	3	3			3		3	4	3	4		3			3	4	4	3		3		4	3	3				3			4				3	4	3	3	3	3
ANKRD34B	ankyrin repeat domain 34B			1					3									1				1				1				1			1					1	3	1	1
ANKRD34C	ankyrin repeat domain 34C						1			1				3		3				1	1	1									3		1	1
ANKRD35	ankyrin repeat domain 35		3	3	3			3		3	4	3	4		3			3	4	4	3		3		4	3	3				3			4				3	4	3	3	3	3
ANKRD36	ankyrin repeat domain 36	3	3	3				3			3			3	3	3				3	Have two segments with states: 0 and 1							1			3		3	3			3	3	3	1	3	3
ANKRD36B	SubName: Full=Putative uncharacterized protein ANKRD36B;	3					3	3			3			3		3		3		3	1										3		3					3	3			3
ANKRD36C	ankyrin repeat domain 36C	3	3								3			3	3	3		3	3	3	1							1		3	3		3	3					3
ANKRD37	ankyrin repeat domain 37		1	1		1		1	1	1	1	1		1			1	1	1	1	1			1			1			1		1	1		1	1		1	1		1		1
ANKRD39	ankyrin repeat domain 39	3						3						3							1							1											3	1
ANKRD40	ankyrin repeat domain 40								3			4													3	3		4			4	3			3	3			3	3	3	3
ANKRD42	ankyrin repeat domain 42		1				1	1		1											1	3										1	1					1			1
ANKRD44	ankyrin repeat domain 44	3			1						3				3		1			3								3		3		3								1
ANKRD44-IT1	ANKRD44 intronic transcript 1 (non-protein coding)	3									3				3		1			3								3		3										1
ANKRD45	ankyrin repeat domain 45		3	3	3					3	4	3	4		3			3	3		3		3		3	3	3			3	3	3						3	3	4	3	3	3
ANKRD46	ankyrin repeat domain 46	4		4		4	1	4	4	1	3	3	3	4		4	3		4	3		4	3	3				4		4				4	4		3		4	3		3	3
ANKRD49	fetal globin inducing factor		1				1	1		1											1	3										1	1					1		1		1
ANKRD5	ankyrin repeat domain protein 5	3	1				1	3						3			3		4		1							3			1	4			3	3	3				3
ANKRD50	ankyrin repeat domain 50		1	1		1		1	1	1		1		1		1	1		1	1	1			1			1	1		1	1	1	1	1	1	1		1					1
ANKRD52	ankyrin repeat domain 52																					3		4								3					3		3			3
ANKRD53	ankyrin repeat domain 53 isoform b	3							3					3		3					1							3			3		3	1
ANKRD54	ankyrin repeat domain 54	3			3					1		1		3									1					1			1	1					3				3
ANKRD55	ankyrin repeat domain 55 isoform 1								3								1	0				3				1	1			1		1	1					1	3	1	1
ANKRD6	ankyrin repeat domain 6			1							3	3				1				1						3		3				3		1	4	3				3	3	3
ANKRD60	ankyrin repeat domain 60	3						3	3			3		3			4	1			3	4				3		3		3		4	3						3		3
ANKRD61	ankyrin repeat domain 61	3			3		3		1								3	4		4		3			3							3									4	4
ANKRD62	ankyrin repeat domain 62	1	1				1							3	1			1				4				3		4								3	3		3		3	3
ANKRD62P1-PARP4P3	ANKRD62P1-PARP4P3 readthrough (non-protein coding)	3	3		1		3	3		1		1		3			3			3			1			3				3	1		3	3		3	3	3
ANKRD63	ankyrin repeat domain 63				1		1							3		3				1	1												1
ANKRD65	ankyrin repeat domain 65			1	1				1										1		1						1			1				1				3			1
ANKRD7	ankyrin repeat domain 7	3									4			3			3					4			3							3					3		3		4	3
ANKRD9	ankyrin repeat domain 9		1	1			3				1			1			1			1		3						1			1		1				1					3
ANKS1A	ankyrin repeat and sterile alpha motif domain					3	3	3			3														3	4		1		3	3	4			4					3	3	3
ANKS1B	cajalin 2 isoform a							3														3		4	3	3	3					3				3	3	3
ANKS3	ankyrin repeat and sterile alpha motif domain			1		1	1						1	1	1			1		1	1			1			1	1		1	1		1	1	1	1		1			1		1
ANKS4B	harmonin-interacting ankyrin-repeat containing		3			1	1							1	1			1		4	1			1		3	1	1		1	1				1	1	1	1			1		1
ANKS6	ankyrin repeat and sterile alpha motif domain			1			3							3			1		1												3	1				1		0				3
ANKUB1	ankyrin repeat and ubiquitin domain containing 1		3			3	3			3	3					4						3				3	1							3			3		3	3
ANKZF1	ankyrin repeat and zinc finger domain containing	3	3								3					1	1			3										3		3					1		3
ANLN	anillin, actin binding protein	3			3		3		4							3	3		4			3			4							3		1	3			3			4	4
ANO1	anoctamin 1, calcium activated chloride channel		1				1	1						3							4	3		4							3	1	4					1
ANO10	transmembrane protein 16K		1	1					1			3		3		1			1		1				3		1	4			1						3		3		1
ANO1-AS1	ANO1 antisense RNA 1		1				1	1													4	3		4								1	4					1
ANO1-AS2	ANO1 antisense RNA 2 (head to head)		1				1	1						3							4	3		4							3		4					1
ANO3	transmembrane protein 16C						1	1	1										3	3		3								1	3	1	3			1		1			1
ANO4	anoctamin 4		3					3	3					3		3						3		4	3	3	3	3		1		3				3	3	3	3	3		3
ANO5	anoctamin 5 isoform a						3	1	1													3								1		1				1		1			1
ANO6	anoctamin 6 isoform c							3				3				3				3		3			3	3					3	4	3				3			3		1
ANO7	transmembrane protein 16G isoform NGEP long	3	3		0											1	1			3			1					1							3		1		3			3
ANO7L1	anoctamin 7-like 1			1					1			3	3														1			1	3			1				3				3	1
ANO8	anoctamin 8	1				1	3	1	3								3	3		1																1	1	1
ANO9	tumor protein p53 inducible protein 5						3												3		1	3								1						1			3
ANP32A	acidic (leucine-rich) nuclear phosphoprotein 32						1			1										1	1												1	1
ANP32B	acidic (leucine-rich) nuclear phosphoprotein 32			1			3										1		1			1			1							1				1		0		1	1	3
ANP32C	acidic nuclear phosphoprotein 32C		1	1		1			1	1	1	1		1			1	3	1	1	1			1	1		1			1		1	1		1	1	1	1	1	1	1		1
ANP32D	acidic nuclear phosphoprotein 32D																					3				3						3							3			1
ANP32E	acidic (leucine-rich) nuclear phosphoprotein 32		3	3	3			3		3	4	3	4		3			3	4	4	3		3		4	3	3				3	3		4				3	4	3	3	3	3
ANPEP	membrane alanine aminopeptidase precursor			4			1			1						3				1	1												1	1								3
ANTXR1	anthrax toxin receptor 1 isoform 1 precursor	3												3							1							3			3			1						1
ANTXR2	anthrax toxin receptor 2 isoform 1		1	1	1	1		1	1	3		1		1		1	1			1	1			1	1		1	1		1	1	1	1	1	1	1	1	1	1	1	1		1
ANTXRL	Homo sapiens cDNA FLJ32754 fis, clone TESTI2001671.	3		3		4				1		3				3	3				1		1		3	3	3			3	3		3	3	1			3	3		4
ANXA1	annexin I			1			3									3	1														1	1				1		1		1	3	3
ANXA10	annexin A10		1	1	1	1		4	1	1	1	1		1		3	1	3	1	1	1			1	1		1			1		1	1		1	1		1	1	1	1		1
ANXA11	annexin A11	3					1	1		1				1				1			1	1	1											1	1				3	1		1
ANXA13	annexin A13 isoform b	4		4		4	1	4	4	1	3	3	3	4		3	3		4	3	3	4	3	3				4		3	3		3	4	4	3	3	3	4	3		3	3
ANXA2	annexin A2 isoform 2						1			1			1							1	1												1					3
ANXA2R	annexin A2 receptor	3					3										1			3	4		4			4						1						1	3	3		3
ANXA3	annexin A3		1	1	1	1		1	1					1		1	1			1	1			1	1		1	1		1	1	1	1	1	1	1		1	1	1	1		1
ANXA4	annexin IV	3																	1		1													1						1
ANXA5	annexin 5	1	1	1	1	1		1	1	1	1	1		1		1	1		1	1	1			1	1		1	1		1	1	1	1	1	1	1		1	1	1	1		1
ANXA6	annexin VI isoform 1			1												1	1	1									1			1		1						1	3			3
ANXA7	annexin VII isoform 2	3					1	1		1			1	1				1					1							1				1	1				3	1	1
ANXA8	annexin A8						1			1						3	3				1		1								3				1				3		4
ANXA8L1	annexin A8-like 1	3				4				1				1		3			3	3	1		1								3		3	3	1			3	3		4	3
ANXA8L2	annexin A8L2	3		3		4						3				3	3								3	3	3			3	3		3	3				3	3		4
ANXA9	annexin A9		3	3	3			3		3	4	3	4		3			3	4	4	3		3		4	3	3			4	3			4				3	4	3	3	3	3
AOAH	acyloxyacyl hydrolase precursor	3			3		3		4				3				3		4			3			4							3		1							4	4
AOAH-IT1	AOAH intronic transcript 1 (non-protein coding)	3			3		3		4				3				3		4			3			4							3		1							4	4
AOC2	amine oxidase, copper containing 2 isoform a								3																3	3		4			3	3								3	3	3
AOC3	amine oxidase, copper containing 3 precursor								3																3	3		4			3	3								3	3	3
AOX1	aldehyde oxidase 1	3			1					3					3		1			3								3		3									3	1
AP1AR	adaptor-related protein complex 1 associated		1	1	1	1		1	1	1	1	1		1		1	1		1	1	1	1		1	1		1	1		1	1	1	1	1	1	1		0	1	1	1		1
AP1B1	adaptor-related protein complex 1 beta 1 subunit	3					3	1		1		1									1		1					1			1	1										1
AP1G1	adaptor-related protein complex 1, gamma 1		3	3	1	1				1	1		1	1	1	1				1	1	3	1				1	1		1			1	1	1		1	1		1	1		1
AP1G2	adaptor-related protein complex 1, gamma 2			1			3													4								3			3	3					3					3	3
AP1M1	adaptor-related protein complex 1, mu 1 subunit	1				1	3	1	3		1			1			1	0		1	1														1	1	1	1	3			1
AP1M2	adaptor-related protein complex 1, mu 2 subunit	1				1	3	1	1		1		1	1			1	1		1	1							1			1					1	1	1	1
AP1S1	adaptor-related protein complex 1, sigma 1	3									4		1				3					3			3					3		3					3				3	4
AP1S2	adaptor-related protein complex 1 sigma 2			1	1								1	0	1	1	1		1				1		1	1	1			1		1				1	1		1
AP1S3	adaptor-related protein complex 1, sigma 3	3	3		1						3	1		3		1	1			3										3		3					1			1
AP2A1	adaptor-related protein complex 2, alpha 1	4					3										3	3		3	3		3			3		3
AP2B1	adaptor-related protein complex 2, beta 1								3																	3		4				3						3		3		3
AP2M1	adaptor-related protein complex 2, mu 1 subunit		4	3			3		3	3	1					4		1				3				4								3			3	3	3	3
AP2S1	adaptor-related protein complex 2, sigma 1	4						1															3			3		3							1							1
AP3B1	adaptor-related protein complex 3, beta 1			1	1				3								1	1				1				1				1		1	1					1	3	1	1	3
AP3B2	adaptor-related protein complex 3, beta 2						1			1		3				3				1													1	1
AP3D1	adaptor-related protein complex 3, delta 1	1				1	3	1	1		1			1			1	1		1	1									1	1						1	1	1			1
AP3M1	adaptor-related protein complex 3, mu 1 subunit	3						1		1			1	1				1					1											1					3		1
AP3M2	adaptor-related protein complex 3, mu 2 subunit			1			1	1	1	1	1		1	1			1	1		1		4				1	1	1		1			1	1		1			1		1	3
AP3S1	adaptor-related protein complex 3, sigma 1			1	1											1	1	1							3		1					1	1					1	3	1	1
AP3S2	Homo sapiens cDNA FLJ20488 fis, clone KAT08275, highly similar to X99459 H.			4			1			1						3				1	1												1	1					3
AP4B1	adaptor-related protein complex 4, beta 1								4											1					4					1								3	1		3	1
AP4B1-AS1	AP4B1 antisense RNA 1								4											1					4					1								3	1			1
AP4E1	adaptor-related protein complex 4, epsilon 1				1		1			1										1	1	1			1								0				1
AP4M1	adaptor-related protein complex 4, mu 1 subunit	3							4		4		1									3			3										1		3				3	4
AP4S1	adaptor-related protein complex 4, sigma 1		1	1			3										3			3		3			3																	3	3
AP5B1	adaptor-related protein complex 5, beta 1 subunit		1				1	1																1								1	1			1	1				1
AP5M1	adaptor-related protein complex 5, mu 1 subunit		1	1	1		3	1	1			1		1			1		1	3	0				1								1	1	1		1				1	3	1
AP5S1	adaptor-related protein complex 5, sigma 1 subunit	3	1				1												4		1	3						3			1	4					3
AP5Z1	adaptor-related protein complex 5, zeta 1 subunit	3			3		3		1									4	3	4		3			3							3									4	4
APAF1	apoptotic peptidase activating factor 1 isoform																					3		4	3		3					3					3
APBA1	amyloid beta A4 precursor protein-binding,			1			3							3			1					1									1	1				1		1			3	3
APBA2	amyloid beta A4 precursor protein-binding,						1					3		3		3				1	1									3			3	3				3			1	3
APBA3	amyloid beta (A4) precursor protein-binding,	1				1	3													1																		1	1			1
APBB1	amyloid beta A4 precursor protein-binding,						3	3	1												1	3								1		1				1					1
APBB1IP	amyloid beta (A4) precursor protein-binding,						1																3			3												3	3	4	4
APBB2	amyloid beta A4 precursor protein-binding,		1	1				3								1	1		1	1	1	4		3	4			3				3		4		1		3		1	1
APBB3	amyloid beta precursor protein-binding, family			1	1				1							1		1									1			1		1						1	3	1	1	3
APC	adenomatous polyposis coli	3		1	1											1	1	1									1			1		1	1					1	3	1	1
APC2	adenomatosis polyposis coli 2	1	1			1	3	0	1		1						1	1		1	1	3																1	1
APCDD1	adenomatosis polyposis coli down-regulated 1	1	1		1									3	1			1				4				3		4			3				1				3		3
APCDD1L	adenomatosis polyposis coli down-regulated	3						3	3					3			4	1			3	4				3		3		3	3	4	3						3		3
APCDD1L-AS1	APCDD1L antisense RNA 1 (head to head)	3						3						3			4	1			3	4						3		3	3	4	3						3		3
APCS	serum amyloid P component precursor		3	3	3			4		3	4	3	4		3			3	4	3	3		3		3	3	3			3	4	3		4				3	3	4	3	3	3
APEH	N-acylaminoacyl-peptide hydrolase		1	1					1												1				3		1				1						3		3
APEX1	APEX nuclease 1			1			3							1			3					3										3					3					3	3
APEX2	apurinic/apyrimidinic endonuclease 2			1	1								1	3	1	1	1		1		1	1	1	4	1	1	1			4		1				1	1		1	1
APH1A	anterior pharynx defective 1 homolog A isoform		3	3	3			3		3	4	3	4		3				4	4	3		3		4	3	3				3			4				3	4	3	3	3	3
APH1B	presenilin stabilization factor-like isoform 1									1			1			3				1	1												1					3
API5	SubName: Full=cDNA FLJ51754, highly similar to Apoptosis inhibitor 5;		1				1	1											1	4		3								1		1				1					1
APIP	APAF1 interacting protein		1				1	1	1										1			3								1		1				1		1			1
APITD1	apoptosis-inducing, TAF9-like domain 1 isoform			1					1				3													3	1			1		1		1				3				4
APITD1-CORT	APITD1-CORT readthrough			1					1				3													3	1			1		1		1				3				4
APLF	aprataxin and PNKP like factor	3			1																1													1
APLN	apelin preproprotein			1			2					3	1	1	4	1	1		3		1	1		1	3	1	1			1		1				1	1		1	1
APLNR	apelin receptor		1				0	3	3					3	1				1					1									4			1	1
APLP1	amyloid precursor-like protein 1 isoform 2	3						4	3		3								1	3			3			3		3						3								1
APLP2	amyloid beta (A4) precursor-like protein 2		1				1	1	1	0											1	3										1	1	4				1				1
APMAP	RecName: Full=Adipocyte plasma membrane-associated protein; AltName: Full=Protein BSCv;	3	1				1	3	3					3					3		1							3				4									3
APOA1	apolipoprotein A-I preproprotein		1				1		1	1											1	3										1	1	4				1			1
APOA1BP	apolipoprotein A-I binding protein precursor		3	3	3			4		3	4	3	4		3			3	4	4	3		3		3	3	3			3	3	3		4				3	3	4	3	3	3
APOA2	apolipoprotein A-II preproprotein		3	3	3			4		3	4	3	4		3			3	4	3	3		3		3	3	3			3	4			4				3	3	4	3	3	3
APOA4	apolipoprotein A-IV precursor		1				1	1	1	1											1	3										1	1	4				1			1
APOA5	apolipoprotein AV precursor		1				1	1	1	1											1	3										1	1	4				1			1	1
APOB	apolipoprotein B precursor	3						3	3		3			3		3	3			3	1				3			3		3	3
APOBEC1	apolipoprotein B mRNA editing enzyme		1			1					1		3		1					1		3			1					3	1			1	1	1			3			1	3
APOBEC2	apolipoprotein B mRNA editing enzyme, catalytic					4	3	3	3		3			3											3	4		4		3	3	4			4					3	3	3
APOBEC3A	phorbolin 1	3			3					1											1		1			3		1			1										3
APOBEC3B	apolipoprotein B mRNA editing enzyme, catalytic	3			3					1													1			3															3
APOBEC3B-AS1	APOBEC3B antisense RNA 1	3			3					1													1			3															3
APOBEC3C	apolipoprotein B mRNA editing enzyme, catalytic	3			3					1		1											1			3															3
APOBEC3D	apolipoprotein B mRNA editing enzyme, catalytic	3			3					1		1											1			3															3
APOBEC3F	apolipoprotein B mRNA editing enzyme, catalytic	3			3					1		1									1		1			3															3
APOBEC3G	apolipoprotein B mRNA editing enzyme, catalytic	3			3					1		1									1		1			3															3
APOBEC3H	apolipoprotein B mRNA editing enzyme, catalytic	3			3				1	1		1									1		1					1			1										3
APOBEC4	apolipoprotein B		3	3	3					3		3	4		3			3	4		3		3		3	3	3			3		3						3	3	4	3	3
APOBR	apolipoprotein B receptor		3			1														3		3					1	1		1			1		1	1		1					1
APOC1	apolipoprotein C-I precursor	4					3	1												3			3			3		3							1							1
APOC2	apolipoprotein C-II precursor	4					3	1												3			3			3		3							1							1
APOC3	apolipoprotein C-III precursor		1				1		1	1											1	3										1	1	4				1			1
APOC4	apolipoprotein C-IV precursor	4					3	1												3			3			3		3							1							1
APOD	apolipoprotein D precursor		4	3			4			3		3				4		0			3	3				3					3			3		3	3	3		3
APOE	apolipoprotein E precursor	4					3	1												3			3			3		3							1							1
APOF	apolipoprotein F precursor	1											1									3		4								3					3		3			3
APOH	apolipoprotein H precursor	3						3	3			4	3			1						3			3	3		4			4	3			3	3		3		3
APOL1	apolipoprotein L1 isoform b precursor	3			3		3	3		1				3							1		1					1			1						3				3
APOL2	apolipoprotein L2	3			3		3	3		1				3							1		1					1									3				3
APOL3	apolipoprotein L3 isoform 3	3			3		3		1	1		1		3							1		1					1			1	1									3
APOL4	apolipoprotein L4 isoform 1	3			3		3	3		1				3							1		1					1			1	1									3
APOL5	apolipoprotein L5	3			3		3		1	1		1		3							1		1					1			1	1									3
APOL6	apolipoprotein L6	3			3		3		1	1		1		3							1		1					1			1	1									3	1
APOLD1	apolipoprotein L domain containing 1 isoform 2		1			1					1		3		1					1		3			1	3					0			1	1	1			3			1
APOM	apolipoprotein M					3	3									3									3	4		1				4			4					3	3	4
APOO	apolipoprotein O precursor			1	1								1	1	1	1	1		1		1		1		1	1	1			1		1				1	1		1	1
APOOL	apolipoprotein O-like precursor			1									1	1	3	1	1				0	1		1	1	1	1			1		1				1	1		1	1	0
APOPT1	apoptogenic 1, mitochondrial		1	1	1		3	1	1		1	1		1			1			1	1				1			1			1		1	1			1				1	3
APP	amyloid beta A4 protein isoform a precursor			1	1			1				1				1		1				1		1				1		1		3	1	1		1			1				3
APPBP2	amyloid beta precursor protein-binding protein	3						3	3			4	3							3		3			3	3		4			3	3			3	3		3		3		3
APPL1	adaptor protein, phosphotyrosine interaction, PH	1	1	1					1							1			1		1				3		1				1						3				1
APPL2	adaptor protein, phosphotyrosine interaction, PH																					3		4		3	3			1		3					3	3
APRT	adenine phosphoribosyltransferase isoform a			3		1				1	1		1				3			1			1	1			1			1					1			1					1
APTX	aprataxin isoform a			1		1	3					1		1			3	1		1				1							1	1		1	1	1		1	1	3		3
AQP1	aquaporin 1	3			3		3		4			3		3		3	3		4			3			3					4	3	3	3		3	3					4	3
AQP10	aquaporin 10		3	3	3			4		3	4	3	4		3			3	4	4	3		3		3	3	3			3	3			4				3	3	4	3	3	3
AQP11	aquaporin 11		1				1	1								1						3										1	1					1			1
AQP12A	aquaporin 12A	3	3		0									3		1	1						1									3			3		1		3
AQP12B	aquaporin 12B	3	3		0									3		1	1						1									3			3		1		3
AQP2	aquaporin 2							3	3			3										3			3	3						3					3					1
AQP3	aquaporin 3			1		1	3					1					3	1		1											1	1			1	1		1	3	3	3	3
AQP4	aquaporin 4 isoform a	1	1				1			1								1				4		4		3		3					3				4						1
AQP5	aquaporin 5							3	3													3			3	3						3					3					1
AQP6	aquaporin 6							3	3													3			3	3						3					3					1
AQP7	aquaporin 7			1		1	3										3	1		1				1							1	1			1			1	3	3	3	3
AQP7P1	Homo sapiens cDNA FLJ31182 fis, clone KIDNE2000315, moderately similar to AQUAPORIN-7 LIKE.		3		3		3						3	3	3	3					1		3				3		3		1		3	4	3					1	3	3
AQP7P4	SubName: Full=Putative uncharacterized protein AQP7P4;		3		3		3						3	3	3	3					3		3	3			3		3		1		3	4	3						3	3
AQP8	aquaporin 8		3			1	1							1	1			1		1	1			1		3	1	1		1	1		1	1	1	1		1			1		1
AQP9	aquaporin 9						1			1		4	0	3		3				1	1												1					3	3
AQR	aquarius						1							3		3				1	1	1																3
AR	androgen receptor isoform 1			1									1	1	3	1	1				1			1	1	1	1					1				1	1		1	1
ARAF	v-raf murine sarcoma 3611 viral oncogene			1	1								1	3	1	1	1		4		1		1		1	1	1			4		1				1	1		1	1
ARAP1	ArfGAP with RhoGAP domain, ankyrin repeat and PH		1				1							3					3			3		1								1	1					1
ARAP1-AS1	ARAP1 antisense RNA 1		1				1							3					3			3		1								1	1					1
ARAP1-AS2	ARAP1 antisense RNA 2		1				1							3								3		1								1	1					1
ARAP2	ArfGAP with RhoGAP domain, ankyrin repeat and PH		1	1				1								1			1	1	1	3		3	4			1				4		4		1	1			1	1
ARAP3	ArfGAP with RhoGAP domain, ankyrin repeat and PH			1												1	1	1									1	3		1		1						1	3	1	1	3
ARC	activity-regulated cytoskeleton-associated	3		3		3	1	4	4	1	3	3	3	4		4	3		3	3		4	3	1				1		3	3			4	4	3	4		4	3		3	3
ARCN1	archain isoform 1		1				1			1											1	3										1	1	4				1				1
AREG	amphiregulin preproprotein		1	1	1	1		1	1			1		1		1	1			1	1	1		1	1		1	1		1	1	1	1	1	1	1	1	1	1	1	1		1
AREGB	amphiregulin B		1	1	1	1		1	1			1		1		1	1			1	1			1	1		1	1		1	1	1	1	1	1	1		1	1				1
ARF1	ADP-ribosylation factor 1		3	3	3			3		3		3	4		3			3	4		4		3		3	3	3	3		3		3			3				4	3	3
ARF3	ADP-ribosylation factor 3																					3										3					3					1
ARF4	ADP-ribosylation factor 4		1	1					1							1			1		1				3		1			1	1						3				1
ARF5	ADP-ribosylation factor 5	3						3	3		4						3		3						4							3			3		3				4	3
ARF6	ADP-ribosylation factor 6		1	1	1		3	1	1		1	1		1					1	3	1												1		1		3				1	3	1
ARFGAP1	ADP-ribosylation factor GTPase activating	3						3	3			3		3		3	4	3	3	3	3	4			3			3		4	3	4	3		3	3	3		3		3
ARFGAP2	ADP-ribosylation factor GTPase activating		1				1				1									4		3								1		1				1					1
ARFGAP3	SubName: Full=ADP-ribosylation factor GTPase activating protein 3; Flags: Fragment;	3			3				1	1		1	3	1							1		1					1			1	1		3							3
ARFGEF1	brefeldin A-inhibited guanine	4					1			1	3	3	4	4			3		4	3		4		4						1				4	4				3	3
ARFGEF2	ADP-ribosylation factor guanine	3															4	3			3	3										4	3						3
ARFIP2	ADP-ribosylation factor interacting protein 2						3	3											3		1	3								1		1	3			1
ARFRP1	ADP-ribosylation factor related protein 1	3						3	3					3			4	3	3		3	4			3	3		3			3	4	3		3		3		3		3
ARG1	arginase 1			1					1			3		0		1				1					1	3		3				3		1	4	3				3		3
ARG2	arginase 2 precursor		1	1			3	1	1			1		1			1			1	1							1					1	1			1					4	1
ARGFX	arginine-fifty homeobox		3				3			3	3		3			4						3				3								4			3			3
ARGLU1	arginine and glutamate rich 1	1		1			1		3	3	3		1	1	1	3		3	4	1			1			3		1			1	1	1				1				4	3
ARHGAP1	Rho GTPase activating protein 1		1				1													4		3										1				1
ARHGAP10	Rho GTPase activating protein 10	1	1	1		1			1	1		1		1		1	1	3	1	1	1	1		1			1			1		1	1		1	1	1	1	1	1	1		1
ARHGAP11A	Rho GTPase activating protein 11A isoform 1						1							3		3				1	1				1								3	3				3				3
ARHGAP11B	Rho GTPase activating protein 11B											3		3	3	3				1	1												3	3				3			1
ARHGAP12	Rho GTPase activating protein 12						1																3			3													3	4	4
ARHGAP15	ARHGAP15	3			1				3					3	3		1			3	1							1		3	3							3	3	1
ARHGAP17	nadrin isoform 1		3		1	1	1							1	1	1		1		1	1	3		1			1	1		1	1		1	1	1	1		1			1		1
ARHGAP18	Rho GTPase activating protein 18			1					1			3		1		1				1					1	3		3				3		1	4					3		3
ARHGAP19	Rho GTPase activating protein 19		3	3				1		1	1			1		1				3			1								3		3	3							Have two segments with states: 0 and 1	1
ARHGAP20	Rho GTPase activating protein 20		1				1	1	1	1				3							1	3										1	1					1			1	1
ARHGAP21	Rho GTPase activating protein 21	3					1	3									3				3		3			3		3								3		3	3	4	4
ARHGAP22	Rho GTPase activating protein 2						1			1				1				1			1	1	1								3				1				3	1	1
ARHGAP22-IT1	ARHGAP22 intronic transcript 1 (non-protein coding)						1			1				1				1			1		1												1				3	1	1
ARHGAP23	Rho GTPase activating protein 23								3																	3		4				3			3				3	3		3
ARHGAP24	Rho GTPase activating protein 24 isoform 1		1	1	1	1		Have two segments with states: 0 and 1	1	0	1	1		1		1	1		1	1	1	0		1	1		1	1		1	1	1	1	1	1	1		1	1	1	Have two segments with states: 0 and 1		1
ARHGAP25	Rho GTPase activating protein 25 isoform a	3			1																1													1						1
ARHGAP26	GTPase regulator associated with the focal			1	1											1	1	1									1	3		1	3	1						1	3	1	1
ARHGAP26-AS1	ARHGAP26 antisense RNA 1			1												1		1									1	3		1	3	1						1	3	1	1
ARHGAP26-IT1	ARHGAP26 intronic transcript 1 (non-protein coding)			1												1		1									1	3		1	3	1						1	3	1	1
ARHGAP27	Rho GTPase activating protein 27 isoform a							3	3			4													3	3		4			3	3				3				3	3	3
ARHGAP28	Rho GTPase activating protein 28 isoform a	1	0				1							3	1			0		3		4				3										3			3		3
ARHGAP29	PTPL1-associated RhoGAP 1								4	1										1					4	3				1	3				3			3			3
ARHGAP30	Rho GTPase activating protein 30 isoform 2		3	3	3			4		3	4	3	4		3			3	4	3	3		3		3	3	3			3	4			4				3	3	4	3	3	3
ARHGAP31	Rho GTPase activating protein 31		3				3		3	3	3					4	1					3				3								4		3	3			3
ARHGAP31-AS1	ARHGAP31 antisense RNA 1		3				3		3	3	3					4	1					3				3								4		3	3			3
ARHGAP32	Rho GTPase activating protein 32		1				1	1	1	1				3							1	3										1	1	4				1		1	1	1
ARHGAP33	Rho GTPase activating protein 33	3						4	3		3									3			3			3		3						3								1
ARHGAP35	Rho GTPase activating protein 35	4						1															3			3		3
ARHGAP36	Rho GTPase activating protein 36			1								3	1	1	4	1	1		3		1	1		1	3	1	1			1		1				1	1		1	1
ARHGAP39	Rho GTPase activating protein 39	3		3		3	1	4	3	1	3	3	3	3		4	3		3	3		4	3	1				1		3				4	4		4		4	3		3	3
ARHGAP4	Rho GTPase activating protein 4 isoform 2			1								3		1	4	1	1		3		1	1	3		3	1	1			1		1				1	1	3	1	1		2
ARHGAP40	Rho GTPase activating protein 40	3						3									4	3			3	3										4							3		3
ARHGAP42	Rho GTPase activating protein 42		1				1	1		1				3							1	3			4						3	1	1					1			1	1
ARHGAP44	Rho GTPase activating protein 44		1	1		1	1	1		1		1	1	3		3	1			1	4			1	1						1	1		1	1	1		1		1		1
ARHGAP5	Rho GTPase activating protein 5 isoform b		1	1			3		3					3			3			3		3			1			3			3							3				3	3
ARHGAP5-AS1	ARHGAP5 antisense RNA 1 (head to head)		1	1			3										3			3		3			1			3			3							3				3	3
ARHGAP6	Rho GTPase activating protein 6 isoform 4	1		1	1								1	1	1	1	1		1		1		1		1	1	1			1		1				1	1		1	1
ARHGAP8	Rho GTPase activating protein 8 isoform 1	3			1			3		1		1	3	4			3				1		1			3		1		3	1	1		3			3	1			3
ARHGAP9	Rho GTPase activating protein 9 isoform 1						4															3		4	3							3					3
ARHGDIA	Rho GDP dissociation inhibitor (GDI) alpha							3	3			1							3			4	3		3	3		4			3	3			3	3		3		3		3
ARHGDIB	Rho GDP dissociation inhibitor (GDI) beta		1			1					1				1					1		3			1	3				3	1				1	0			3			1
ARHGDIG	Rho GDP dissociation inhibitor (GDI) gamma			1		1									1			1		1	1	3					1			1			1	1	1	1		1					1
ARHGEF1	Rho guanine nucleotide exchange factor 1 isoform	4																		3			3			3		4														1
ARHGEF10	Rho guanine nucleotide exchange factor 10		1	1		1	1	1		1	Have two segments with states: 0 and 1	1	1	1			1	1	1	1	1	1				1	1			1	1		1	1	1	1	1	1	1		1	1
ARHGEF10L	Rho guanine nucleotide exchange factor (GEF)			1					1			3	3							3	3					3	1			1	3			1	3			3			3	3	1
ARHGEF11	Rho guanine nucleotide exchange factor (GEF) 11		3	3	3			4	3	3	4	3	4	3	3			3	4	4	3		3		3	3	3			3	3	3		4				3	3	4	3	3	3
ARHGEF12	Rho guanine nucleotide exchange factor (GEF) 12		1				1	1	1	1				3							0	3									3	1	1	4				1		1	1	1
ARHGEF15	Rho guanine exchange factor 15		1	1	1	1	1	1		1		1	1	1		3	1	1		1	1			1	1			1			1		1	1	1	1		1
ARHGEF16	Rho guanine exchange factor 16		3									3	3				3			3	1					3	1	3		1	3		3					3				3
ARHGEF17	Rho guanine nucleotide exchange factor (GEF) 17		1				1															3		1							3	1	1					1
ARHGEF18	Rho/Rac guanine nucleotide exchange factor 18	1				1		1	1		1			1			1	1		1	1							1		1	1						1	1	3			1
ARHGEF19	Rho guanine nucleotide exchange factor (GEF) 19			1					1			3	3														1			1	3			1				3				3	1
ARHGEF19-AS1	ARHGEF19 antisense RNA 1			1								3	3														1			1	3			1				3				3	1
ARHGEF2	Rho/Rac guanine nucleotide exchange factor 2		3	3	3			4		3	4	3	4		3			3	4	4	3		3		3	3	3			3	3			4	3			3	3	4	3	3	3
ARHGEF25	Rho guanine nucleotide exchange factor (GEF) 25						4		3													3		4	3							3					3
ARHGEF26	Rho guanine nucleotide exchange factor (GEF) 26		3			3	3		3	3	3					4						3				4								3			3		3	3
ARHGEF26-AS1	ARHGEF26 antisense RNA 1		3			3	3		3	3	3					4						3				4								3			3		3	3
ARHGEF28	Rho guanine nucleotide exchange factor (GEF) 28			1	1												1	1				1			3	1				1	3	1	1					1	3	1	1
ARHGEF3	Rho guanine nucleotide exchange factor 3 isoform		1	1					1							1					1				3		1				1						3		3		1
ARHGEF33	Rho guanine nucleotide exchange factor (GEF) 33	3						3			3					3					1				3			3										3
ARHGEF35	Rho guanine nucleotide exchange factor (GEF) 35	3	3	3				3	4	3	4	3		3		1	3		3	3			3	3	4				4	3	3	3	3		3	3					4	4
ARHGEF37	Rho guanine nucleotide exchange factor (GEF) 37			1	1			1	1							1	1	1			3						1	3		1		1						1	3	1	1	3
ARHGEF38	Rho guanine nucleotide exchange factor (GEF) 38		1	1		1		1	1	1	1	1		1		1	1		1	1	1			1			1	1		1	1	1	1	1	1	1		0	1	1	1		1
ARHGEF38-IT1	ARHGEF38 intronic transcript 1 (non-protein coding)		1	1		1		1	1	1	1	1		1		1	1		1	1	1			1			1	1		1	1	1	1	1	1	1		0	1	1	1		1
ARHGEF39	Rho guanine nucleotide exchange factor (GEF) 39			1		1	3					1		1				1		1				1							1	1		1	1	1		1	3	3		3
ARHGEF3-AS1	ARHGEF3 antisense RNA 1		1	1					1							1					1				3		1				1						3				1
ARHGEF4	Rho guanine nucleotide exchange factor 4 isoform	3							3		3			3		3	1		3		1							1		3		3	3				3		3
ARHGEF40	Rho guanine nucleotide exchange factor (GEF) 40			1			3		3					1																		3						3				3	3
ARHGEF5	rho guanine nucleotide exchange factor 5	3						3	4		4			3		1	3								4							3			3	3					4	4
ARHGEF6	Rac/Cdc42 guanine nucleotide exchange factor 6			1								3	3	1	4	1	1		3		1	1	3		3	1	1			1		1				1	1		1	1
ARHGEF7	PAK-interacting exchange factor beta isoform a	1		1			1		3	3	3		1	1	1	3		3	4	1		1	1			3		1			1	Have two segments with states: 3 and 4	1				1				4	3
ARHGEF7-AS1	ARHGEF7 antisense RNA 1	1		1			1		3	3	3		1	1	1	3		3	4	1		1	1			3		1			1	3	1				1				4	3
ARHGEF7-AS2	ARHGEF7 antisense RNA 2	1		1			1		3	3	3		1	1	1	3		3	4	1		1	1			3		1			1	3	1				1				4	3
ARHGEF7-IT1	ARHGEF7 intronic transcript 1 (non-protein coding)	1		1			1		3	3	3		1	1	1	3		3	4	1		1	1			3		1			1	3	1				1				4	3
ARHGEF9	Cdc42 guanine exchange factor 9			1	1								1	1	3	1	1				1	1			1	1	1					1				1	1		1	1
ARHGEF9-IT1	ARHGEF9 intronic transcript 1 (non-protein coding)			1	1								1	1	3	1	1				1	1			1	1	1					1				1	1		1	1
ARID1A	AT rich interactive domain 1A isoform b								1				3														1			1		1		1	3			3				3	1
ARID1B	AT rich interactive domain 1B (SWI1-like)			1					1		1			1		1				1					1	3	1			1		3	1	1	4					3		3
ARID2	AT rich interactive domain 2 (ARID, RFX-like)																			3		3				3						4						3				1
ARID3A	AT rich interactive domain 3A (BRIGHT- like)	1				1	3				1						1	1		1		3									1							1	1
ARID3B	AT rich interactive domain 3B	1					1			0						3				1	1												1	1								4
ARID3C	AT rich interactive domain 3C (BRIGHT- like)			1		1	3	3				1		1			3	1		1		1		1							1	1		1	1	1		1	3	3
ARID4A	retinoblastoma-binding protein 1 isoform II		1	1	1		3	1	1			1		1			1			3	0				1					1			1	1	1	1	1	3			1	3	1
ARID4B	AT rich interactive domain 4B isoform 1		3	3	3					3		3	4		3	1		3	4		4		3		3	4	3					3						3	3	3	3
ARID4B-IT1	ARID4B intronic transcript 1 (non-protein coding)			3	3					3		3	4		3	1		3	4		4		3			4	3											3	3	3	3
ARID5A	AT rich interactive domain 5A	3												3		3					1							1											3
ARID5B	AT rich interactive domain 5B (MRF1-like)						1	1		1				1				1			1		1												1				3	1	1
ARIH1	ariadne ubiquitin-conjugating enzyme E2 binding									1			1							1	1									1			1	1				3				3
ARIH2	ariadne homolog 2		1	1					1							1					1				3						1						3		3		1
ARL1	ADP-ribosylation factor-like 1																					3		4		3	3			1		3					3		3
ARL10	ADP-ribosylation factor-like 10			1	1			1	1							1	1	1							4		1			1		1		1				1	3	1	1	3
ARL11	ADP-ribosylation factor-like 11	1	1	1	1	1	1	1	1	1	1	1	1	1	1			1	1	1			1			1		1			1	1	1	1	1		1	1			4		1
ARL13A	ADP-ribosylation factor-like 13 isoform a			1								3	1	1	3	1	1		3		1	1		1	3	1	1			1		1				1	1		1	1
ARL13B	ADP-ribosylation factor-like 2-like 1 isoform 1		3				3				3			3		4							1			3											3	3	3
ARL14	ADP-ribosylation factor-like 14		3			3	3			3	3					4						3				4								4			3		3	3
ARL14EP	ADP-ribosylation factor-like 14 effector protein						1	1														3								1			3			1		1
ARL16	ADP-ribosylation factor-like 16							3	3										3			4	3		3	3		4			3	3			3	3		3		3		3
ARL17A	ADP-ribosylation factor-like 17A	4			1	3			3			4			3	1						3			4		4	4	1	1	3	3	1	3	3	3			3	3		3	3
ARL2	ADP-ribosylation factor-like 2		1				1								1							3		1									1			1	1
ARL2BP	binder of Arl Two		3		1	1				1	1		0	1	1	3				1	1		1				1	1		1	1		1	1	1		1	1		1	1		1
ARL3	ADP-ribosylation factor-like 3							1		1	1					1					1		1								1									1	1	1	3
ARL4A	ADP-ribosylation factor-like 4A	3			3		3		4					3		3	3	3	3	4		3			3							3			3	3		3			4	4
ARL4C	ADP-ribosylation factor-like 4C	3	3											3		1	1			3			1					1							3		1
ARL4D	ADP-ribosylation factor-like 4D								3							1									3	3		4			3	3								3		3
ARL5A	ADP-ribosylation factor-like 5A isoform 2	3													3		1			3	1							3		3										1
ARL5B	ADP-ribosylation factor-like 8						1														3		3			3												3	3	4	4
ARL5C	ADP-ribosylation factor-like 5C							3	3																	3		4			3	3								3		3
ARL6	ADP-ribosylation factor-like 6		4				3				3					4	1									3													3
ARL6IP1	ADP-ribosylation factor-like 6 interacting		3			1	1				1			1	1			1	1		1	3		1		3	1	1		1	1		1	1	1	1		1			1		1
ARL6IP4	SRp25 nuclear protein isoform 3								3													3		4			3					3					3
ARL6IP5	ADP-ribosylation-like factor 6 interacting		1	1					1		1					1			1		1	3			3						1						3		3		1
ARL6IP6	ADP-ribosylation-like factor 6 interacting	3													3		1			3	1							3		3										1
ARL8A	ADP-ribosylation factor-like 8A			3	3			3	3	3		3	4		3			3	4		3		3		3	4	3	3		3		3				3		3	3	3	3
ARL8B	ADP-ribosylation factor-like 10C		1	1					1				1			1					1	3		3	3			4					4				3				1
ARL9	ADP-ribosylation factor-like 9		1	1	1		3		1		1					0	1			1	1			1	1		1	1				1	1	1					1	1	1		1
ARMC1	armadillo repeat-containing protein	3					1			1		3	4	4			3		4	3		4		4										4	4				3	3
ARMC10	SVH protein isoform a	3									4		1				3					3			3							3			1		3	3			3	4
ARMC12	armadillo repeat containing 12					3	3	3			3														3	4	1	1				4			4					3	3	3
ARMC2	armadillo repeat containing 2			1					1		1	3		1		1			3	1	3					3	1	3				3		1	4					3		3
ARMC2-AS1	ARMC2 antisense RNA 1			1					1		1	3		1		1			3	1	3					3		3				3		1	4					3		3
ARMC3	armadillo repeat containing 3						1															1	3			3										3		3	3	4	4
ARMC4	armadillo repeat containing 4						1	3														1	3			3				3								3	3	4	4	3
ARMC5	armadillo repeat containing 5 isoform a		3	4		1								1	1					3	1	3		4		3	1	1		1			1	1	1	1							1
ARMC6	armadillo repeat containing 6	3				1		1	4		1			1				4		1	1																1	1
ARMC7	armadillo repeat containing 7							3	3			4											3		3	3		4		1	3	3			3	3		3				3
ARMC8	armadillo repeat containing 8 isoform 2		3				3		3	3	3	3				3						3				3											3		3	3
ARMC9	armadillo repeat containing 9	3	3		1											1	1			3								1		3		3			3		1		3			3
ARMCX1	armadillo repeat containing, X-linked 1			1								3	1	1	3	1	1		3		1	1		1	3	1	1			1		1				1	1		1	1
ARMCX2	ALEX2 protein			1								3	1	1	3	1	1		3		1	1		1	3	1	1			1		1				1	1		1	1
ARMCX3	armadillo repeat containing, X-linked 3			1								3	1	1	3	1	1		3		1	1		1	3	1	1			1		1				1	1		1	1
ARMCX3-AS1	ARMCX3 antisense RNA 1			1								3	1	1	3	1	1		3		1	1		1	3	1	1			1		1				1	1		1	1
ARMCX4	armadillo repeat containing, X-linked 4			1								3	1	1	3	1	1		3		1	1		1	3	1	1			1		1				1	1		1	1
ARMCX5	armadillo repeat containing, X-linked 5			1			2					3	1	1	3	1	1		3		1	1		1	3	1	1			1		1				1	1		1	1
ARMCX6	armadillo repeat containing, X-linked 6			1								3	1	1	3	1	1		3		1	1		1	3	1	1			1		1				1	1		1	1
ARMS2	age-related maculopathy susceptibility 2									1			1	3		3	3				4		1											3					3			1
ARNT	aryl hydrocarbon receptor nuclear translocator		3	3	3			3		3	4	3	4		3			3	4	4	3		3		4	3	3				3	3		4				3	4	3	3	3	3
ARNT2	aryl hydrocarbon receptor nuclear translocator						1			1		3	4	3		3				1	1												1	1
ARNTL	aryl hydrocarbon receptor nuclear						3	3	1										3			3								1		1				1
ARNTL2	aryl hydrocarbon receptor nuclear					1					1				1							3			1	3				3	1				3	1						1
ARPC1A	actin related protein 2/3 complex subunit 1A	3			1						4						3		3			3			3							3			1		3				3	4
ARPC1B	actin related protein 2/3 complex subunit 1B	3			1						4						3		3			3			3							3					3				3	4
ARPC2	actin related protein 2/3 complex subunit 2	3	3		1											1	1			3								3		3							1		3
ARPC3	actin related protein 2/3 complex subunit 3																					3		4			3			1		3					3
ARPC4	actin related protein 2/3 complex subunit 4		1	1					1							1					1			3	3	1	1	4									3		3		1
ARPC4-TTLL3	ARPC4-TTLL3 readthrough		1	1					1							1					1			3	3	1	1	4									3		3		1
ARPC5	actin related protein 2/3 complex subunit 5		3	3	3					3		3	4		3			3	4		3		3		3	3	3			3		3						3	3	4	3	3
ARPC5L	actin related protein 2/3 complex, subunit			1			3										1								1						3	1				1	1			1	1
ARPP19	cyclic AMP phosphoprotein, 19 kD				1		1			1			1							1	1	1			1					1			1
ARPP21	RecName: Full=cAMP-regulated phosphoprotein 21; Short=ARPP-21; AltName: Full=Thymocyte cAMP-regulated phosphoprotein;		1	1					1		3			3		1					1				3			4			1	3				3	3		3		1
ARPP21-AS1	ARPP21 antisense RNA 1		1	1					1					3		1					1				3			4			1	3					3		3		1
ARR3	arrestin 3, retinal (X-arrestin)			1									1	1	3	1	1				1			1	1	1	1			1		1				1	1		1	1
ARRB1	arrestin beta 1 isoform A		1				1	1														3										1	1					1			1
ARRB2	arrestin, beta 2 isoform 1		1	1	1	1	1			1		1	0	1			1	1		1	1	1		1	1						1	1	1	1	1	1		1				1
ARRDC1	arrestin domain containing 1			1									3				1															1				1					1
ARRDC2	arrestin domain containing 2 isoform 1	1				1		1	1		1			1					1	1	1							1		1					1	1	1	1		1		1
ARRDC3	arrestin domain containing 3			1												1		1				1					1			1		1	1					1	3	1	1
ARRDC4	arrestin domain containing 4		1							1		3		3		3			3	0	1												1	1
ARRDC5	arrestin domain containing 5	1				1	3	1	1		1			1			1	0	1	1	1							1		1	1			1	1		1	1	1	1		1
ARSA	arylsulfatase A isoform b	3			1					1		1	3	1							1		1								1							1			3
ARSB	arylsulfatase B isoform 1 precursor	3		1	1				3								1	1		1		1				1	1			1		1	1					1	3	1	1
ARSD	arylsulfatase D isoform a precursor			1	1								1	1	1	1	1		1		1		1		1	1	1			1		1				1	1		1
ARSD-AS1	ARSD antisense RNA 1			1	1								1	1	1	1	1		1		1		1		1	1	1			1		1				1	1		1
ARSE	arylsulfatase E precursor			1	1								1	1	1	1	1		1		1		1		1	1	1			1		1				1	1		1
ARSF	arylsulfatase F precursor			1	1								1	1	1	1	1		1		1		1		1	1	1			1		1				1	1		1
ARSG	Arylsulfatase G precursor							3	3			4	3												3	3		4		1	3	3			3	3		3		3		3
ARSH	arylsulfatase family, member H			1	1								1	1	1	1	1		1		1		1		1	1	1			1		1				1	1		1
ARSI	arylsulfatase family, member I precursor			1					1							1	1	1	3								1	3		1	3	1	3	3				1	3			3
ARSJ	arylsulfatase J precursor		1	1	1	1		1	1	1	1	1		1		1	1		1	1	1			1	1		1	1		1	1	1	1	1	1	1		0	1	1	1		1
ARSK	arylsulfatase K precursor	3		1												1		0									1			1		1	1					1	3	1	1	3
ART1	ADP-ribosyltransferase 1 precursor						3	3	1		4									3		3								1		1				1			1		1
ART3	ADP-ribosyltransferase 3 isoform a		1	1	1	1		1	1		1	1		1		1	1			1	1			1	1		1	1		1	1	1	1	1	1	1		1	1	1	1		1
ART4	ADP-ribosyltransferase 4 precursor		1			1					1				1					1		3			1	3					1				1	0			3			1
ART5	ADP-ribosyltransferase 5 precursor						3	3			4									3		3								1		1				1			1
ARTN	neurotrophic factor artemin isoform 1 precursor								1											1							1			1		1		1								3	1
ARV1	ARV1 homolog		3	3	3			3	3	3		3	4		3			3	4		3		3		3	3	3	3		3		3			3	3		3	4	3	3
ARVCF	armadillo repeat protein	3					3	3		1		1	1				3				1		1									1					3
ARX	aristaless related homeobox			1	1								1	1	1	1	1		1		1		1		1	1	1			1		1				1	1		1	1
AS3MT	arsenic (+3 oxidation state) methyltransferase							1		1						1					1		1								1											1	3
ASAH1	N-acylsphingosine amidohydrolase 1 isoform b	3	1	1		1	1	1	1	1	1	1	1	1		4	1	1	1	1	1	1				1	1	0			1		1	1		1	1	1	1		1	1
ASAH2	N-acylsphingosine amidohydrolase 2 isoform a						1	3		1				1			3	1			1		1			3					3				1				3		1
ASAH2B	N-acylsphingosine amidohydrolase (non-lysosomal	3					1	3		1				0				1			1		1			3					3				1				3	1	1
ASAH2C	N-acylsphingosine amidohydrolase (non-lysosomal ceramidase) 2C	3		3		4						3				3	3				1		1		3	3	3				3			3				3	3		4
ASAP1	development and differentiation enhancing factor	3		4		3	1	4	4	1	3	3	4	4		3	3		4	3		4	3	3				4		Have two segments with states: 3 and 4				4	4	3	4		4	3		3	3
ASAP2	ArfGAP with SH3 domain, ankyrin repeat and PH										3			3		3					1				3			3			3		3	3		3
ASAP3	ArfGAP with SH3 domain, ankyrin repeat and PH								1				3						1								1			1		1		1								3	1
ASB1	ankyrin repeat and SOCS box-containing protein	3	3		1											1	1			3			1					1							3		1		3	1
ASB10	ankyrin repeat and SOCS box-containing 10	3						3	4		4			3			3		3						4						3	3			3						4	4
ASB11	ankyrin repeat and SOCS box-containing protein			1	1								1	1	1	1	1		1		1		1		1	1	1			1		1				1	1		1	1
ASB12	ankyrin repeat and SOCS box-containing protein			1	1								1	1	3	1	1				1			1	1	1	1					1				1	1		1	1
ASB13	ankyrin repeat and SOCS box-containing protein						1	3									3			3	3		3			3		3		3						3		3	3	4	4	1
ASB14	ankyrin repeat and SOCS box-containing 14	1	1	1					1							1			1		1				3		1				1						3				1
ASB15	ankyrin repeat and SOCS box-containing 15	3							3		4			3			3		3	3					3							3			3	3	3	3			4	4
ASB16	ankyrin repeat and SOCS box-containing protein								3																3	3		4			3	3			3	3			3	3	4	3
ASB17	ankyrin repeat and SOCS box-containing 17								4											1					4	3	1			1					3			3			3	3	3
ASB18	ankyrin repeat and SOCS box-containing 18	3	3								3			3		1	1			3			1					1							3		1		3	3		3
ASB2	ankyrin repeat and SOCS box-containing protein		1	1			3										1			1	1							1			1		1	1			1						3
ASB3	ankyrin repeat and SOCS box-containing protein 3	3			1						3			3		3			1		1				3									1						1
ASB4	ankyrin repeat and SOCS box-containing protein 4	3			1			3			4	4					3		3	3		3			3						3	3				3	3	3			3	4
ASB5	ankyrin repeat and SOCS box-containing protein		1	1		1		1	1	1	1	1		1			1	1	1	1	1			1			1	1		1		1	1		1	1		1	1				1
ASB6	ankyrin repeat and SOCS box-containing 6 isoform			1			3										1															1				1
ASB7	ankyrin repeat and SOCS box-containing protein 7		1				1			1						3				1	1												1	1
ASB8	ankyrin repeat and SOCS box-containing 8								3											3		3			3	3						4					3					1
ASB9	ankyrin repeat and SOCS box-containing 9 isoform			1	1								1	1	1	1	1		1		1		1		1	1	1			1		1				1	1		1
ASCC1	activating signal cointegrator 1 complex subunit						1	1		1				1				1					1												1				3	1	1
ASCC2	activating signal cointegrator 1 complex subunit	3					3	1	1	1		1					3				1		1					1			1	1										1
ASCC3	activating signal cointegrator 1 complex subunit			1				3	1			3		1		1			3	1						3		3				3		1	4					3		3
ASCL1	achaete-scute complex homolog 1								3													3		4		3	3	3		1	3	3					3		3
ASCL2	achaete-scute complex homolog-like 2							3			4								3		1	3								1						1			1
ASCL3	ASCL3						3		1												1	3								1		1				1					1
ASCL4	achaete-scute complex-like 4																					3		4			3			1		3					3
ASF1A	ASF1 anti-silencing function 1 homolog A			1					1			3		1		1				1					1	3						3		1	4					3		3
ASF1B	anti-silencing function 1B	1				1		1	1		1						1	1										1			1					1	1	1	1			1
ASGR1	asialoglycoprotein receptor 1		1	1	1	1	1	1		1		1	0			3	1			1	1	1		1	1					1	1	1	1		1	1		1				1
ASGR2	asialoglycoprotein receptor 2 isoform a			1	1	1		1		1		1	0	1		3	1	1	1		1			1	1								1	1	1	1		1				1
ASH1L	absent, small, or homeotic 1-like		3	3	3			4		3	4	3	4		3			3	4	4	3		3		3	3	3			3	3	3		4	3			3	3	4	3	3	3
ASH1L-AS1	ASH1L antisense RNA 1		3	3	3			4		3	4	3	4		3			3	4	4	3		3		3	3	3			3	3	3		4	3			3	3	4	3	3	3
ASH1L-IT1	ASH1L intronic transcript 1 (non-protein coding)		3	3	3			4		3	4	3	4		3			3	4	4	3		3		3	3	3			3	3			4				3	3	4	3	3	3
ASH2L	ash2-like isoform a			1		1	1	1		1	1	1	1	1			1	1	0	1		1				1	1	1		1	1		1	1	1	1	1	1	1		0	1
ASIC1	acid-sensing (proton-gated) ion channel 1								3													3			3							3					3					1
ASIC2	acid-sensing (proton-gated) ion channel 2							3	3										3							3		4			3	3			3		3			3	3	3
ASIC3	Homo sapiens mRNA for sodium channel, complete cds.	3	3					3	4		4	3		3			3		3		3				4						3	3			3	3				3	4	4
ASIC4	acid-sensing (proton-gated) ion channel family member 4	3	3								3			3		1	1			3										3		3					1		3
ASIC5	acid-sensing (proton-gated) ion channel family member 5		1	1		1			1	1		1		1			1	3	1	1	1			1			1			1	3	1	1		1	1		1	1				1
ASIP	agouti signaling protein precursor	3																			3	3								1	1	4							3
ASL	argininosuccinate lyase isoform 1	3			3												3				3	3			4							3									4	4
ASMT	acetylserotonin O-methyltransferase	4		1	1								1		1		1		1		1		1				1			1		1				4	1		1	3	3
ASMTL	acetylserotonin O-methyltransferase-like	4		1	1								1		1		1		1		1		1				1	3		1		1				4	1		1	3	3
ASMTL-AS1	ASMTL antisense RNA 1	4		1	1								1		1		1		1		1		1				1	3		1		1				4	1		1	3	3
ASNA1	arsA arsenite transporter, ATP-binding, homolog	1				1	3				1			1		3	1	1		1		3									1					1		1	1
ASNS	SubName: Full=cDNA FLJ52703, highly similar to Asparaginyl-tRNA synthetase, cytoplasmic (EC6.1.1.22);	3			1																	3			3							3					3				3
ASNSD1	asparagine synthetase domain containing 1	3													3		1			3	1																			1
ASPA	aspartoacylase		1	1	1	1	1	1		1		1	0	1		3	1	1		1	1	1		1	1						1	1	1	1	1	1		1		1	1	1
ASPDH	aspartate dehydrogenase isoform 1	4																3					3			3		3		1					1					1		1
ASPG	60 kDa lysophospholipase		1	1		3	3		1		1	1			3	3	1	3		1	1	3								3			1	1			1					3
ASPH	aspartate beta-hydroxylase isoform a	3	1				1		3	1	3	3	4	4			3		4	3		4		4							3			4	4			3	3	3		3
ASPHD1	aspartate beta-hydroxylase domain containing 1		3	1		1	1				1			1	1					3	1			4			1	1		1	3		1	1	1	1		1			1		1
ASPHD2	aspartate beta-hydroxylase domain containing 2	3					3	1	1	1		1	1	3							1		1					1			1	1										1
ASPM	asp (abnormal spindle)-like, microcephaly			3	3			3		3		3	4		3			3	4	3	3		3		3	4	3	3		3		3			3	3		3	3	3	3	3
ASPN	asporin precursor			1			3										1		1						1							1				1		1		1	1
ASPRV1	aspartic peptidase, retroviral-like 1 precursor	3			1																1													1						1
ASPSCR1	alveolar soft part sarcoma chromosome region,							3	3			1							3			4	3		3	3		4			3	3			3	3		3		3		3
ASRGL1	asparaginase-like 1		1				1	3							1							3		4								1	1			1	1				1
ASS1	argininosuccinate synthetase 1			1				3								3	1					1										1				1
ASTE1	asteroid homolog 1		3				3			3	3					4						3				3								3			3
ASTL	astacin-like metalloendopeptidase precursor	3												3						3	1							1			3								3
ASTN1	astrotactin isoform 1		3	3	3			3	3	3		3	4		3			3	4	3	3		3		3	3	3			3	3	3	3	3	3	3		3	3	4	3	3
ASTN2	astrotactin 2 isoform b			1			3		3					3		3	Have two segments with states: 0 and 1													3	3	1	3	3		Have two segments with states: 0 and 1		3
ASUN	asunder, spermatogenesis regulator homolog (Drosphila)	1				1					1				1							3			1	3					1				3	1						1
ASXL1	additional sex combs like 1 isoform 1	3						3	3									1	3			3						3		3	1	4					3		3		3
ASXL2	additional sex combs like 2	3			1											3					1																			1
ASXL3	additional sex combs like 3	1	1	3			1	3		1			1		1			Have two segments with states: 0 and 1		3		4		1		3		1			4					3	4						1
ASZ1	ankyrin repeat, SAM and basic leucine zipper	3						3	4		4			3			3		3			4			3			4				3			1	3	3		3		4	3
ATAD1	ATPase family, AAA domain containing 1							1		0			0	1				1			1		1											1	1					0	0	0
ATAD2	ATPase family, AAA domain containing 2	4		4		4	1	4	4	1	3	3	3	4		3	3		4	3		4	3	3				4		3				4	4		3		4	3		3	3
ATAD2B	ATPase family, AAA domain containing 2B	3			1						3			3		3	3				1				3			3			3					3
ATAD3A	ATPase family, AAA domain containing 3A			1	1				1										1		1						1			1		1		1	1			3			1
ATAD3B	AAA-ATPase TOB3			1	1				1										1		1						1			1		1		1	1			3			1
ATAD3C	ATPase family, AAA domain containing 3C			1	1				1										1		1						1			1		1		1	1			3			1
ATAD5	ATPase family, AAA domain containing 5								3							1										3		4		1		3				1	3
ATAT1	alpha tubulin acetyltransferase 1						3						1												3	4		1				4			4					3		4
ATCAY	caytaxin	1				1		1	1		1						1	1		1		3									1							1	1
ATE1	arginyltransferase 1 isoform 2							1		1	1		1			1					4		1								1								3	1	1	1
ATF1	activating transcription factor 1																					3				3						3					3	3				1
ATF2	activating transcription factor 2	3			1										3		1			3	1																	3		1
ATF3	activating transcription factor 3 isoform 1			3	3				3	3		3	4		3			3	4		3		3		3	3	3			3		3						3	3	3	3
ATF4	activating transcription factor 4	3								1		1									1		1					1			1	1									3
ATF5	activating transcription factor 5	4					3						3				3	3		3			3			3		3
ATF6	activating transcription factor 6		3	3	3			4		3	4	3	4		3			3	4	3	3		3		3	3	3			3	4			4				3	3	4	3	3	3
ATF6B	activating transcription factor 6 beta isoform			3		3	3	3			3			3		3					3				3	4				3	3	4			4					3	3	4
ATF7	activating transcription factor 7 isoform 2																					3		4								3					3					1
ATF7IP	activating transcription factor 7 interacting		1			1					1				1					1		3			1	3				3	1				1	0			3			1
ATF7IP2	activating transcription factor 7 interacting		3	1		1	1							1	1			1	1	1	1			1		3	1	1		1	1		1	1	1	1		1	1	1	1		1
ATG10	APG10 autophagy 10-like	3		1					3									1				1			3					1		1	1					1	3	1	1
ATG10-AS1	ATG10 antisense RNA 1			1					3									1				1								1		1	1					1	3	1	1
ATG10-IT1	ATG10 intronic transcript 1 (non-protein coding)			1					3									1				1								1		1	1					1	3	1	1
ATG12	APG12 autophagy 12-like			1	1											1	1	1									1					1	1					1	3	1	1
ATG13	autophagy related 13		1				1				1			1		1				4		3								1		1				1					1
ATG14	autophagy related 14		0	1			3	1	1			1		1			1			3	1												1	1	1		1				1	3	1
ATG16L1	APG16 autophagy 16-like isoform 1	3	3													1	1			3			1					1		3					3		1		3	1
ATG16L2	ATG16 autophagy related 16-like 2		1				1	1						3								3		1								1	1					1
ATG2A	autophagy related 2A						1															3		1									1			1	1
ATG2B	ATG2 autophagy related 2 homolog B	1	1	1			3	1	1			1		1			1		1	1	1				1			1			1		1	1	1		1				1		1
ATG3	Apg3p		3				3			3	3					4	1					3				3											3	3		3
ATG4A	autophagy-related cysteine endopeptidase 2			1								3	1	1	3	1	1		3		1	1		1	3	1	1			1		1				1	1		1	1
ATG4B	APG4 autophagy 4 homolog B isoform a	3	3		1											1	1			3			1					1							3		1		3			3
ATG4C	APG4 autophagy 4 homolog C isoform 8								4										3	1					4	3	1			1				4	3			3			1	3	1
ATG4D	APG4 autophagy 4 homolog D	1				1	3	1	1		1		1	1			1	1		1	1							1			1					1	1	1	1
ATG5	APG5 autophagy 5-like			1					1			3		1		1			3	1						3	1					3		1	4					3		3
ATG7	APG7 autophagy 7-like isoform a		1	1					1		3					1			1		1			3	3			4									3		3		1
ATG9A	APG9 autophagy 9-like 1	3	3								3					1	1			3										3		3					1		3
ATG9B	ATG9 autophagy related 9 homolog B	3	3					3	4		4	3		3			3		3		3				4						3	3			3	3				3	4	4
ATHL1	ATH1, acid trehalase-like 1						3												3			3								1						1			3
ATIC	5-aminoimidazole-4-carboxamide ribonucleotide	3	3		1											1	1			3								4									1
ATL1	atlastin GTPase 1 isoform b		1	1	1		3	1	1		1	1		1					1	3	1				1					1			1		1		3	3			1	3	1
ATL2	atlastin GTPase 2 isoform 2	3			1			3								3					1
ATL3	atlastin 3		1				1	1							1							3		1						1		1	1			1	1				1
ATM	ataxia telangiectasia mutated isoform 1		1				1	1	1	1											1	3										1	1					1			1	1
ATMIN	ATM interactor			3	1	1				1	1	1	1	1	1					1	1		1	1			0	1		1			1	1	1		1	1		1	1		1
ATN1	atrophin-1		1			1					1				1					1		3			1						1			1	1	1			3				3
ATOH1	atonal homolog 1		1	1	1	1			1	1	1	1				1	1		1	1	1			1			1	1		1	1	1	1	1	1	1		0	1				1
ATOH7	atonal homolog 7	3					1	1		1				1				1			1		1												1				3		1
ATOH8	atonal homolog 8	3												3		3					1							3
ATOX1	antioxidant protein 1			1				1	1							1	1	1									1			1		1						1	3	1	1
ATP10A	ATPase, class V, type 10A													3		3				1	1	1											3								1	3
ATP10B	ATPase, class V, type 10B			1					1							1	1	1									1	3		1		1						1	3	1	1
ATP10D	ATPase, class V, type 10D		1	1			3	1						3		1			1	1	1	4		3	4							4		4		1				1	1
ATP11A	ATPase, class VI, type 11A isoform a	1		1			1		3	3	3		1		1	3		3	4	1	3	1	1			3					1		1		4		3				4	3
ATP11A-AS1	ATP11A antisense RNA 1	1		1			1		3	3	3		1		1	3		3	4	1		1	1			3							1		4		3				4	3
ATP11B	ATPase, class VI, type 11B		4	3		3	3			3	1					4		1	1			3				4								3			3	3	3	3
ATP11C	ATPase, class VI, type 11C isoform a			1								3	4	1	4	1	1		3		1	1	3		3	1	1			1		1				1	1		1	1
ATP12A	hydrogen/potassium-exchanging ATPase 12A	1	1	1		1		1	1			1		1	1			1	1							1		1			1	1		1	1			1			4	3	1
ATP13A1	ATPase type 13A1	3				1			4		1						3	4		1	1									3						3	1	0				1
ATP13A2	ATPase type 13A2 isoform 1								1				3								3					3	1			1								3		3		3	1
ATP13A3	ATPase type 13A3	1	4	3			3			3	1					4		1	1			3				3	1							4			3	3	3
ATP13A4	ATPase type 13A4		4	3			3		3	3	1					4		1	1			3				3								4		3	3	3	3	3
ATP13A4-AS1	ATP13A4 antisense RNA 1		4	3			3		3	3	1					4		1				3				3								4		3	3	3		3
ATP13A5	ATPase type 13A5		4	3			3		3	3	1					4		1				3				3								4		3	3	3	3	3
ATP13A5-AS1	ATP13A5 antisense RNA 1		4	3			3		3	3	1					4		1				3				3								4		3	3	3		3
ATP1A1	Na+/K+ -ATPase alpha 1 subunit isoform a								4						1					1					4					1	3				3			3	1			3
ATP1A1OS	ATP1A1 opposite strand								4						1					1					4					1	3				3			3	1			3
ATP1A2	Na+/K+ -ATPase alpha 2 subunit proprotein		3	3	3			4	3	3	4	3	4		3			3	4	3	3		3		3	3	3			3	4	3		4				3	3	4	3	3	3
ATP1A3	Na+/K+ -ATPase alpha 3 subunit	4																		3			3			3		4														1
ATP1A4	Na+/K+ -ATPase alpha 4 subunit isoform 1	1	3	3	3			4		3	4	3	4		3			3	4	3	3		3		3	3	3			3	4	3		4				3	3	4	3	3	3
ATP1B1	Na+/K+ -ATPase beta 1 subunit isoform b		3	3	3			4		3	4	3	4		3			3	3		3		3		3	3	3			3	3	3						3	3	4	3	3	3
ATP1B2	Na+/K+ -ATPase beta 2 subunit		1	1	1	1	1	1		1		1	0	1		3	1	1		1	1	1		1	1			0			1	1	1	1	1	1		1		1	1
ATP1B3	Na+/K+ -ATPase beta 3 subunit		3				3			3	3					4						3				4	1										3		3	3
ATP1B3-AS1	ATP1B3 antisense RNA 1		3				3			3	3					4						3				4	1										3		3	3
ATP1B4	ATPase, (Na+)/K+ transporting, beta 4			1								3	1	1	3	1	1		3		1	1		1	3	1	1			1		1				1	1		1	1
ATP2A1	ATPase, Ca++ transporting, fast twitch 1 isoform		3	1		1	1								1					3	1	3		1			1	1		1	1		1	1	1	1		1					1
ATP2A2	ATPase, Ca++ transporting, slow twitch 2 isoform	1				1													1			3		4			3			1		3					3
ATP2A3	ATPase, Ca++ transporting, ubiquitous isoform c		1	1	1	1	1			1		1	0			3	1	1		1				1	1						1		1	1	1	1		1				1
ATP2B1	plasma membrane calcium ATPase 1 isoform 1a					1																3		4		3	3				3	3					3	3
ATP2B2	plasma membrane calcium ATPase 2 isoform 1		1	1					1		3			3		1					1			3	3			4		3	3			3		3	3		3
ATP2B2-IT1	ATP2B2 intronic transcript 1 (non-protein coding)		1	1							3			3							1			3	3			4		3	3					3	3		3
ATP2B2-IT2	ATP2B2 intronic transcript 2 (non-protein coding)		1	1					1		3			3							1			3	3			4		3	3			3		3	3		3
ATP2B3	plasma membrane calcium ATPase 3 isoform 3a			1					2			3	3		4		1		3				3		3	1	1			1	2	1				1	1	3	1	1		2
ATP2B4	plasma membrane calcium ATPase 4 isoform 4a			3	3					3		3	4		3			3	4		3		3		3	4	3			3		3						3	3	3	3
ATP2C1	calcium-transporting ATPase 2C1 isoform 1c		3				3			3	3					4						3				3								3			3
ATP2C2	ATPase, Ca++ transporting, type 2C, member 2			3		1				1	1	1	1	1	1					1	1	1	1	1			0	1		1			1	1	1			1					1
ATP4A	hydrogen/potassium-exchanging ATPase 4A	3						4			3									3			3			3		3												1		1
ATP4B	hydrogen/potassium-exchanging ATPase 4B	1		1			1		3	3	3		1		1	3		3	4	1		1	1							3			1		4		3				4	3
ATP5A1	ATP synthase, H+ transporting, mitochondrial F1	1	1		1		1		1	1			0		1			1			1	4		1		3	1	1			3				1		4					3	1
ATP5B	mitochondrial ATP synthase beta subunit												1	1								3		4								3					3		3
ATP5C1	ATP synthase, H+ transporting, mitochondrial F1	3					1																3			3		3		3								3	3	4	4	1
ATP5D	ATP synthase, H+ transporting, mitochondrial F1			3		1	3								3							3																1	1
ATP5E	ATP synthase, H+ transporting, mitochondrial F1	3						3	3			3		3			4	3			3	4						3				4	3		3				3		3
ATP5F1	ATP synthase, H+ transporting, mitochondrial F0								4											1					4					1					3			3			3
ATP5G1	ATP synthase, H+ transporting, mitochondrial F0								3													3			3	3		4			4	3				3				3	3	3
ATP5G2	ATP synthase, H+ transporting, mitochondrial F0																					3		4								3					3					1
ATP5G3	ATP synthase, H+ transporting, mitochondrial F0	3													3		1			3	1																	3
ATP5H	ATP synthase, H+ transporting, mitochondrial F0							3	3			4											3		3	3		4		1	3	3			3	3		3				3
ATP5I	ATP synthase, H+ transporting, mitochondrial F0		1	1					3					1		1			1	1	1	3		3	4						3	4		4				3	3			3
ATP5J	ATP synthase, H+ transporting, mitochondrial F0			1	1			1				1				1		1						1				1					1	1		1							3
ATP5J2	ATP synthase, H+ transporting, mitochondrial F0	3			1			3			4						3		3			3			3							3					3				3	4
ATP5J2-PTCD1	ATP5J2-PTCD1 readthrough	3			1			3			4						3		3			3			3							3					3				3	4
ATP5L	ATP synthase, H+ transporting, mitochondrial F0		1					1	1	1											1	3										1	1	4				1		1		1
ATP5L2	ATP synthase, H+ transporting, mitochondrial Fo complex, subunit G2	3			3					1		1	3	1							1		1			3					1	1		3							3
ATP5O	mitochondrial ATP synthase, O subunit precursor			1	1			1				1				1		1	3					1				1		1		3	1	1		1							3
ATP5S	ATP synthase, H+ transporting, mitochondrial F0		1	1	1		3	1	1			1		1						3	1									1			1				3	3			1	3	1
ATP5SL	ATP5S-like	4					3				3									3			3			3		4														1
ATP6AP1	ATPase, H+ transporting, lysosomal accessory			1					2			3	3	1	4		1		3		1	1	3		3	1	1			1		1				1	1	3	1	1		2
ATP6AP1L	ATPase, H+ transporting, lysosomal accessory	3		1					3									1				1			3					1		1	1						3	1	1
ATP6AP2	ATPase, H+ transporting, lysosomal accessory			1	1		2						1	3	1	1	1		1		1	1	1		1	1	1			1		1				1	1		1	1
ATP6V0A1	ATPase, H+ transporting, lysosomal V0 subunit a1								3																3	3		4			3	3								3		3
ATP6V0A2	ATPase, H+ transporting, lysosomal V0 subunit																							4			3			1		3					3				1
ATP6V0A4	ATPase, H+ transporting, lysosomal V0 subunit	3							3		4						3								4							3			3		3				4	3
ATP6V0B	ATPase, H+ transporting, lysosomal 21kDa, V0								1											1							1			1		1		1								3	1
ATP6V0C	ATPase, H+ transporting, lysosomal, V0 subunit								3													3					3											3					1
ATP6V0D1	ATPase, H+ transporting, lysosomal, V0 subunit		4	3	1	1				1	1		0		1					1	1		1				1	1		1	1		1	1	1			1					1
ATP6V0D2	ATPase, H+ transporting, lysosomal 38kDa, V0	4	3	3		3	1	4	3	1	3	3	3	4		4	3		4	3		4		3				4			3			4	4	3	3		4	3
ATP6V0E1	ATPase, H+ transporting, lysosomal 9kDa, V0			1	1			1	1							1	1	1							4		1			1		1		1				1	3	1	1	3
ATP6V0E2	ATPase, H+ transporting, V0 subunit isoform 1	3						3	4		4			3			3		3		3				4						3	3	3		3	3					4	4
ATP6V0E2-AS1	ATP6V0E2 antisense RNA 1	3						3	4		4			3			3		3		3				4						3	3	3		3	3					4	4
ATP6V1A	ATPase, H+ transporting, lysosomal V1 subunit A		3				3			3	3					4	1		1			3				3	1			1							3		3
ATP6V1B1	ATPase, H+ transporting, lysosomal 56/58kDa, V1	3							3					3		3					1							3			3		3	1
ATP6V1B2	vacuolar H+ATPase B2		1	1		1	1		1	1	1	1	1			4	1	1	1	1	1	1				1	1	1		1	1			1		0	1	1	1		1	1
ATP6V1C1	ATPase, H+ transporting, lysosomal V1 subunit	4		3		4	1	4	4	1	3	3	3	3		3	3		4	3		4	3	3				4		3				4	4		3		4	3			3
ATP6V1C2	vacuolar H+ ATPase C2 isoform a										3					3					1
ATP6V1D	H(+)-transporting two-sector ATPase		1	1	1		3	1	1		1	1		1			1		1	1	1				1			1		1			1	1	1		1				1	4	1
ATP6V1E1	vacuolar H+ ATPase E1 isoform a	3			1		3		1	1		1				1	3				1		1			3		1			1	1
ATP6V1E2	ATPase, H+ transporting, lysosomal 31kDa, V1	3														3				3	1				3						3
ATP6V1F	ATPase, H+ transporting, lysosomal 14kD, V1	3						3	3		4			3			3		3		3				4										3		3				4	4
ATP6V1G1	vacuolar H+ ATPase G1			1			3										1														4	0				1					1
ATP6V1G2	ATPase, H+ transporting, lysosomal, V1 subunit					3	3																		3	4	1	1				4			4					3	3	4
ATP6V1G2-DDX39B	ATP6V1G2-DDX39B readthrough (non-protein coding)					3	3																		3	4	1	1				4			4					3	3	4
ATP6V1G3	ATPase, H+ transporting, lysosomal, V1 subunit			3	3					3		3	4		3			3	4		3		3		3	4	3			3		3						3	3	3	3
ATP6V1H	ATPase, H+ transporting, lysosomal 50/57kDa, V1	4					1			1	3	3	4	4			3		4	3		3		4			1	4		1				4	4				3	3
ATP7A	ATPase, Cu++ transporting, alpha polypeptide			1									1	1	3	1	1		1		1	1		1	1	1	1			0		1				1	1		1	1
ATP7B	ATPase, Cu++ transporting, beta polypeptide	1	1	1		1		1	1	1	1	1	1	0	1	3		1	1	0			1			1		1			1	1	1	1	1		1	1			4		1
ATP8A1	ATPase, aminophospholipid transporter (APLT),		1	1				3	3							1	1		1	1	1	4		3	4			3				4		4		1		3		1	1
ATP8A2	ATPase, aminophospholipid transporter-like,	1	1	1		1		1	1		1	1		1	1			1	1			1				1		1			1	1	3	1	1		3	1			4	3	1
ATP8B1	ATPase, class I, type 8B, member 1	1			1		1			1			0		1	1					1	4		1		3	1	1		1	4				1		4					3	1
ATP8B2	ATPase, class I, type 8B, member 2 isoform a		3	3	3			4		3	4	3	4		3			3	4	4	3		3		3	3	3			3	3			4				3	3	4	3	3	3
ATP8B3	ATPase, class I, type 8B, member 3	1				1	3	1	1		1						1	1		1	1	3						1			1							1	1			1
ATP8B4	ATPase class I type 8B member 4				1		1			1				3		3				1	1	1											Have two segments with states: 0 and 1
ATP9A	ATPase, class II, type 9A	3															4				3	4				3						4	3						3		3
ATPAF1	ATP synthase mitochondrial F1 complex assembly								1										3	1							1			0	3			1	3			3			1	3	1
ATPAF1-AS1	ATPAF1 antisense RNA 1 (non-protein coding)								1										3	1							1			0	3			1	3			3			1	3	1
ATPAF2	ATP synthase mitochondrial F1 complex assembly		1	1		1		1		1		1	1			3	1	1		1		1		1	3	3						1		1	1	1				3		1
ATPBD4	ATP binding domain 4 isoform 1						1									3				1	1	1			1					1								3
ATPBD4-AS1	ATPBD4 antisense RNA 1 (head to head)				1		1							3		3				1	1																	3
ATPIF1	ATPase inhibitory factor 1 isoform 2 precursor								1					1					1								1			1		1		1				3				3	1
ATR	ataxia telangiectasia and Rad3 related protein		3				3			3	3					4			1			3				4	1										3	3	3	3
ATRAID	all-trans retinoic acid-induced differentiation factor	3														3					1
ATRIP	ATR interacting protein isoform 1	1	1	1					1							1					1				3		1				1						3		3		1
ATRN	attractin isoform 1	3	1				1												4		1							3			1	4			3		3				3
ATRNL1	attractin-like 1 precursor	3						1		1			1	3		Have two segments with states: 0 and 1				3	3	1	1								1								3	0	Have two segments with states: 0 and 1	1
ATRX	transcriptional regulator ATRX isoform 1	1		1									1	1	3	1	1		1		1	1		1	1	1	1			0		1				1	1		1	1
ATXN1	ataxin 1					3	3	3		3	3					3									3	3	1	1		3		4			4			1		3	3	3
ATXN10	ataxin 10	3			1		3	3		1		1	3	4			3				1		1			3		1			1	1		3			3	1			3
ATXN1L	Homo sapiens ataxin 1-like (ATXN1L), transcript variant 1, mRNA.		3	3		1				1	1		1		1					1	1	3	1				1	1		1			1		1			1					1
ATXN2	ataxin 2	1											1									3		4		3	3			1		3					3					3
ATXN2L	ataxin 2 related protein isoform C		3	1		1	1								1					3	1	3		1			1	1		1	1		1	1	1	1		1					1
ATXN3	ataxin 3 reference isoform		1	1			3	1	1		1	1		1			1		1	1	1				1			1			1		1	1	1		1				1
ATXN3L	ataxin 3-like	1		1	1								1	1	1	1	1		1		1		1		1	1	1			1		1				1	1		1
ATXN7	ataxin 7 isoform b		1	1					1					3		1					1	3			3						1					3	3		3		1
ATXN7L1	ataxin 7-like 1 isoform 1	3							4		4		1	3			3		3			3			4							3			1		3				3	4
ATXN7L2	ataxin 7-like 2								3											1					4					1								3	1		3
ATXN7L3	ataxin 7-like 3 isoform a							3	3																3	3		4			3	3			3	3			3	3	4	3
ATXN7L3B	ataxin 7-like 3B			3				3	3											3	3	3		4	3	3		3			3	4				3	3	3	3	3
ATXN8OS	ATXN8 opposite strand (non-protein coding)					1			1	3	3		1		1	3		1	1				1			3					1		1	1			0	1			3	3
AUH	AU RNA binding protein/enoyl-Coenzyme A			1			3										1		1			1			1							1				1		1		1	1	3
AUNIP	aurora kinase A and ninein interacting protein								1				3														1			1	3	1		1	3			3				3	1
AUP1	ancient ubiquitous protein 1	3												3							1										3			1						1
AURKA	serine/threonine protein kinase 6	3						3									4	4			3	4										4	3						3		3
AURKAIP1	aurora kinase A interacting protein 1																					3					1			1				1				3
AURKB	aurora kinase B			1	1	1		1		1		1				3	1	1		1				1	1								1		1	1		1
AURKC	aurora kinase C isoform 2	3					3	1			3		3					4		3			3			3	3	3		1					1		3			1		1
AUTS2	autism susceptibility candidate 2 isoform 1	3	3		3									3		3	3		3			3			4					3	3	3		1	1	3		3	1		4	4
AVEN	cell death regulator aven				1		1													1	1				1
AVIL	advillin						4	3	3			3										3		4								3					3
AVL9	AVL9 homolog (S. cerevisiase)	3			3		3		4							3	3		Have two segments with states: 3 and 4			3			3							3		1	3	3		3			4	4
AVP	arginine vasopressin-neurophysin II	3		3					3					3	3				4	3		3						3			1	4					3				3
AVPI1	vasopressin-induced protein, 32kDa							1		1				1		1							1								1								3			1
AVPR1A	arginine vasopressin receptor 1A																					3		4		3						3				3	3	3
AVPR1B	arginine vasopressin receptor 1B			3	3			3	3	3		3	4		3			3	4		3		3		3	4	3			3		3		3		3		3	3	3	3
AVPR2	Homo sapiens vasopressin V2 receptor mRNA, complete cds.			1								3		1	4	1	1		3		1	1	3		3	1	1			1		1				1	1	3	1	1
AWAT1	wax synthase 1			1									1	1	3	1	1		1		1			1	1	1	1			1		1				1	1		1	1
AWAT2	wax synthase 2			1									1	1	3	1	1				1			1	1	1	1			1		1				1	1		1	1
AXDND1	axonemal dynein light chain domain containing 1		3	3	3			3		3		3	4		3			3	4		3		3		3	3	3			3	3	3						3	3	4	3	3
AXIN1	axin 1 isoform a			1		1									1			1		1	1	3					1			1			1	1	1	1		1					1
AXIN2	axin 2							3	3			4	3								3	3			3	3		4			4	3			3	3		3		3		3
AXL	AXL receptor tyrosine kinase isoform 1	4					3	1			3									3			3			3		4							1							1
AZGP1	alpha-2-glycoprotein 1, zinc	3			1				4		4								3			3			3										1		3				3	4
AZI1	5-azacytidine induced 1 isoform a	3						4	3				3						3	3	3	4	3		3	3		4			3	3			3	3		3	3	3		3
AZI2	5-azacytidine induced 2 isoform a		1	1					1		3			3		1					1				3			4			1	3					3		3		1
AZIN1	ornithine decarboxylase antizyme inhibitor	4		3		4	1	4	4	1		3	3	3		3	3		4	3		4	3	3				4		3				4	4		3		4	3			3
AZU1	azurocidin 1 preproprotein					1	3															3																1
B2M	beta-2-microglobulin precursor			1	1		1			1										1	1									1			1
B3GALNT1	UDP-Gal:betaGlcNAc beta		3			3	3			3	3					4						3				4								4			3			3
B3GALNT2	beta-1,3-N-acetylgalactosaminyltransferase 2		3	3	3					3		3	4		3	1		3	4		4		3		3	4	3											3	3	3	3
B3GALT1	UDP-Gal:betaGlcNAc beta	3							3					3	3		1			3	1									3								3	3
B3GALT2	UDP-Gal:betaGlcNAc beta			3	3					3		3	3		3			3	4		3		3		3	3	3			3		3						3	4	3	3	3
B3GALT4	UDP-Gal:betaGlcNAc beta												1												3	4		1				4			4					3		4
B3GALT5	UDP-Gal:betaGlcNAc beta			1	1						1	1				1		1	4					1				1				3	1	1		1		3
B3GALT6	beta-1,3-galactosyltransferase 6			1									3									3					1	3		1	3			1				3
B3GALTL	beta 1,3-galactosyltransferase-like	1	1	1		1	1	1	1	1	1	1		1	1			1	1	1		1				1		1			1	1		1	1		1	1	1	1	4	3	1
B3GAT1	beta-1,3-glucuronyltransferase 1		1			3	1			0				3					3		1	3				3				3	3			4				1
B3GAT2	beta-1,3-glucuronyltransferase 2			1		3			1		3				1	1				1						3						3		1	4					3	3	3
B3GAT3	beta-1,3-glucuronyltransferase 3		1				1								1							3		4								1	1			1	1
B3GNT1	UDP-GlcNAc:betaGal		1				1	1														3		4								1	4			1	1				1
B3GNT2	UDP-GlcNAc:betaGal	3											3			3					1				3									1
B3GNT3	UDP-GlcNAc:betaGal	1				1		1	1									4		1	1														1	1	1	1				1
B3GNT4	UDP-GlcNAc:betaGal																					3		4			3			1		3					3		3		1	4
B3GNT5	UDP-GlcNAc:betaGal		4	3		3	3		3	3	1	3				4		1				3				4								3			3	3	3	3
B3GNT6	UDP-GlcNAc:betaGal		1				1							3					3			3									3		1					1	3
B3GNT7	UDP-GlcNAc:betaGal	3	3													1	1			3								1		3		3			3		1		3			3
B3GNT8	UDP-GlcNAc:betaGal	4					3				3									3			3			3		4														1
B3GNT9	UDP-GlcNAc:betaGal		4	3		1				1	1		0							1	1		1				1	1		1					1			3					1
B3GNTL1	UDP-GlcNAc:betaGal							3	3			1	3									4	3		3	3		4			3	3			3	3		3				3
B4GALNT1	beta-1,4-N-acetyl-galactosaminyl transferase 1						4		3													3		4	3							3					3
B4GALNT2	beta-1,4-N-acetyl-galactosaminyl transferase 2								3			4													3	3		4			4					3					3
B4GALNT3	beta		1			1					1		3		1					1		3			1	3								1	1	1			3			1	3
B4GALNT4	beta						3												3			3								1						1			3
B4GALT1	UDP-Gal:betaGlcNAc beta 1,4-			1		1	3	3				1		1			3	1		1				1							1	1		1	1	1		1	3	3	3	3
B4GALT2	UDP-Gal:betaGlcNAc beta 1,4-								1											1							1			1		1		1				3				3	1
B4GALT3	UDP-Gal:betaGlcNAc beta 1,4-		3	3	3			4		3	4	3	4		3			3	4	3	3		3		3	3	3			3	4			4				3	3	4	3	3	3
B4GALT4	UDP-Gal:betaGlcNAc beta 1,4-		3				3		3	3	3					4	1					3				3								4		3	3			3
B4GALT4-AS1	B4GALT4 antisense RNA 1		3				3		3	3	3					4	1					3				3								4		3	3			3
B4GALT5	UDP-Gal:betaGlcNAc beta 1,4-	3															4	3			3	3										4	3						3
B4GALT6	beta-1,4-galactosyltransferase 6	1					1			1			1		1			1				4		1		3		4			4					3	4						1
B4GALT7	xylosylprotein beta 1,4-galactosyltransferase 7			1												1		1							4			3		1				1				1	3
B9D1	B9 protein		1	1		1				1		1	1			3	1			1		1		1	3	3						1		1	1	1				3
B9D2	B9 protein domain 2	4					3	1			3									3			3			3		4														1
BAALC	brain and acute leukemia, cytoplasmic isoform 1	4		3		4	1	4	4	1	3	3	3	4		3	3		4	3		4	3	3				4		3				4	4		3		4	3			3
BAAT	bile acid Coenzyme A: amino acid			1			3										1		1													1				1		1			1
BABAM1	BRISC and BRCA1 A complex member 1	1				1	3	1	3		1			1			1	3		1	1															1	1	1				1
BACE1	beta-site APP-cleaving enzyme 1 isoform B		1				1	1	1	1											1	3										1	1	4				1		1	1	1
BACE2	beta-site APP-cleaving enzyme 2 isoform A			1	1									3		1		1						1				1			3	3	1	1		1
BACE2-IT1	BACE2 intronic transcript 1 (non-protein coding)			1	1									3		1		1						1				1			3	3	1	1		1
BACH1	BTB and CNC homology 1 transcription factor			1	1			1				1		3		1		1	0					1				1				3	1	1	3	Have two segments with states: 0 and 1							3
BACH1-AS1	BACH1 antisense RNA 1			1	1			1				1				1		1						1				1					1	1	3	0							3
BACH1-IT1	BACH1 intronic transcript 1 (non-protein coding)			1	1			1				1				1		1						1				1					1	1	3	0							3
BACH1-IT2	BACH1 intronic transcript 2 (non-protein coding)			1	1			1				1				1		1						1				1					1	1	3	0							3
BACH1-IT3	BACH1 intronic transcript 3 (non-protein coding)			1	1			1				1				1		1	0					1				1					1	1		0							3
BACH2	BTB and CNC homology 1, basic leucine zipper			1							3	3				1				1						3		3				3		1	4	3				3	3	3
BAD	BCL2-associated agonist of cell death		1				1															3		1									1			1	1
BAG1	BCL2-associated athanogene isoform 1L			1		1	3	3				1		1			3	1		1		1		1							1	1		1	1	1		1	3	3	3
BAG2	BCL2-associated athanogene 2					3	3																		3	4		4		4		3			4					3	3	4
BAG3	BCL2-associated athanogene 3							1		1			1			1							1								1								3			1
BAG4	BCL2-associated athanogene 4			1		1	1	1		1	1	1	1	1			1	1	0	1		1				1	1	1		1	1		1	1	1	1	1	1	1		0	1
BAG5	BCL2-associated athanogene 5 isoform b		1	1	1		3	1	1		1			1			1			1	1				1			1			1		1	1			1					3
BAG6	BCL2-associated athanogene 6					3	3									3									3	4		1				4			4					3	3	4
BAGE2	B melanoma antigen family, member 2 precursor	3	3				3						3	3				1	1	3	3		3		3	3	3		3	3		3	3	3	3	4			3		3
BAGE4	B melanoma antigen family, member 4								3			1			3	1					3	3										3			3			3					1
BAHCC1	BAH domain and coiled-coil containing 1	3						4	3			1	3						3	3	3	4	3		3	3		4			3	3			3	3		3	3	3		3
BAHD1	bromo adjacent homology domain containing 1	1			1		1									3				1	1				1								1			1
BAI1	brain-specific angiogenesis inhibitor 1	3	3	3		3	1	4	4	1	3	3	3	4		4	3	3	3	3	3	4	3	1				1		3	3			4	4	3	4		4	3	3		3
BAI2	brain-specific angiogenesis inhibitor 2											3										3				3	1			1	3				3			3		3		3	1
BAI3	brain-specific angiogenesis inhibitor 3			1		3		3	1		3	3			1	1				1						3		3				3		1	4					3	3	3
BAIAP2	BAI1-associated protein 2 isoform 2	3						4	3			1	3						3	3	3	4	3		3	3		4			3	3			3	3		3	3	3		3
BAIAP2-AS1	BAIAP2 antisense RNA 1 (head to head)	3						4	3			1	3						3	3	3	4	3		3	3		4			3	3			3	3		3	3	3		3
BAIAP2L1	BAI1-associated protein 2-like 1	3			1			3			4						3		3			3			3							3				3	3				3	4
BAIAP2L2	BAI1-associated protein 2-like 2	3			3		3			1		1		3									1								1	1					3				3
BAIAP3	BAI1-associated protein 3			1		1	1		3						1			1		1	1	3		1			1			1	1		1	1	1	1		3					1
BAK1	BCL2-antagonist/killer 1					3					3														3	4		1		3		4			4					3	3	4
BAMBI	BMP and activin membrane-bound inhibitor	3					1																3			3				3									3	4	4
BANF1	barrier to autointegration factor 1		1				1	1														3		1								1	1			1	1
BANF2	barrier to autointegration factor 2 isoform 1	3	1				1	3	3					3		3	3		3		1							3				4			3		3				3
BANK1	B-cell scaffold protein with ankyrin repeats 1		1	1	1	1		1	1	1	1	1		1		1	1		1	1	1	1		1	1		1	1		1	1	1	0	Have two segments with states: 0 and 1	1	1		0	1	1	1		1
BANP	BTG3 associated nuclear protein isoform b			3		1				1	1		1		1					1	1	1	1	Have two segments with states: 0 and 1			1			1	1		1	1	1			1					1
BAP1	BRCA1 associated protein-1		1	1					1			3									1				3		1				1						3		3
BARD1	BRCA1 associated RING domain 1	3	3											3		1	1			3								4		3		3					1		3
BARHL1	BarH-like homeobox 1			1			3										1			1												1				1	1			1	1
BARHL2	BarH-like homeobox 2								4	1										1					4	3				1					3			3			3	1
BARX1	BARX homeobox 1			1			3										1		1													1				1		1		1
BARX2	BarH-like homeobox 2		1				1	1	1	1				3							1	3										1	1	4				1		1	1	1
BASP1	brain abundant, membrane attached signal protein						3	0				1			3	3	1			3	4		4		4	4				3		1	3			3	4		3	4
BATF	basic leucine zipper transcription factor,		1	1			3	1	1			1		1			1			1	1										1		1	1	1		1				1		1
BATF2	basic leucine zipper transcription factor,		1				1								1							3		1									1			1	1
BATF3	basic leucine zipper transcription factor,			3	3				3	3		3	4		3			3	4		3		3		3	3	3			3		3						3	3	3	3
BAX	Homo sapiens bax epsilon mRNA, complete cds.	4						1										3	1	3			3			3		3		1					1					1		1
BAZ1A	bromodomain adjacent to zinc finger domain, 1A		1	1	1		3				1								1	3					1			3							1						1	3	3
BAZ1B	bromodomain adjacent to zinc finger domain, 1B	3			4												3		3			3			4							3		1							3	4
BAZ2A	bromodomain adjacent to zinc finger domain, 2A													1								3		4								3					3		3
BAZ2B	bromodomain adjacent to zinc finger domain, 2B	3			1										3		1			3	1							3												1
BBC3	BCL2 binding component 3 isoform 1	4						1											1				3			3		3		1					1	1						1
BBIP1	BBSome interacting protein 1							1		1	1		1			1					3	1	1								1				1				3	1	1	1
BBOX1	gamma-butyrobetaine dioxygenase							1	1										3	3		3								1						1		1
BBS1	Bardet-Biedl syndrome 1		1				1															3		4								1	4			1	1
BBS10	Bardet-Biedl syndrome 10																					3		4	3	3						3					3	3
BBS12	Bardet-Biedl syndrome 12		1	1		1		1	1	1		1		1		1	1		1	1	1			1			1	1		1	1	1	1	1	1	1		1	1	1	1		1
BBS2	Bardet-Biedl syndrome 2 protein		3		1	1				1	1		0	1	1					1	1		1				1	1		1	1		1	1	1			1		1	1		1
BBS4	Bardet-Biedl syndrome 4									1			1							1	1									1			1	1				3				3
BBS5	Bardet-Biedl syndrome 5	3			1										3		1			3	1									3								3	3	1
BBS7	Bardet-Biedl syndrome 7 protein isoform a		1	1	1	1		1	1	1	1	1		1		1	1		1	1	1	1		1	1		1	1		1	1	1	1	1	1	1		1	1	1	1		1
BBS9	parathyroid hormone-responsive B1 isoform 2	3			3		3		4				1	3		3	3		4			3			3							3		1	3	3		3			4	4
BBX	HMG-BOX transcription factor BBX isoform 1		3				3			3	3					4	1		1			3				3				3						3	3		3
BCAM	basal cell adhesion molecule isoform 1	4					3	1												3			3			3		3														1
BCAN	brevican isoform 1		3	3	3			4		3	4	3	4		3			3	4	4	3		3		3	3	3			3	3	3		4	3			3	3	4	3	3	3
BCAP29	B-cell receptor-associated protein BAP29 isoform	3						3	4		4						3		3						4							3					3				3	4
BCAP31	B-cell receptor-associated protein 31 isoform a		2	1					2		2	3	3		4		1	2	3			1	3		3	1	1			1	2	1	2	2			1	3	1	1		2
BCAR1	breast cancer anti-estrogen resistance 1		3	3		1				1	1		1	1						1	1		1				1	1		1				1	1			1					1
BCAR3	breast cancer antiestrogen resistance 3								4	1		3								1					4	3				1	3				3			3			3
BCAR4	full-length cDNA clone CS0DI023YE08 of Placenta Cot 25-normalized of Homo sapiens (human).			1	1	1	1	1			1	1	1	1	1	1		1	1	1	1	3		1			1	1		1	1		1	1	1	1		1		1	1		1
BCAS1	breast carcinoma amplified sequence 1	3															4				3	4				3		3				4	3						3		3
BCAS2	breast carcinoma amplified sequence 2								4						1					1					4					1								3				1
BCAS3	breast carcinoma amplified sequence 3 isoform 1	3						3	3			4	3							3		3			3	3		4		1	3	3			3	3		3		3		3
BCAS4	breast carcinoma amplified sequence 4 isoform a	3						3									4				3	4						3				4	3						3		3
BCAT2	branched chain aminotransferase 2, mitochondrial	4						1										3		3			3			3		3														1
BCCIP	BRCA2 and CDKN1A-interacting protein isoform							1		1			1	3		1							1								1								3			1
BCDIN3D	Homo sapiens cDNA FLJ30580 fis, clone BRAWH2006996.							3	3			3										3	3		3	3						3					3		3			1
BCDIN3D-AS1	BCDIN3D antisense RNA 1							3	3			3										3	3		3	3						3					3		3			1
BCHE	butyrylcholinesterase precursor		4	3		3	3		3	3	3	3				4						3				4					3			4		3	3	3	3	3
BCKDHA	branched chain keto acid dehydrogenase E1, alpha	4					3				3									3			3			3		4														1
BCKDHB	branched chain keto acid dehydrogenase E1 beta			1				3			3	3				1				1						3		3			3	3		1	4					3	3	3
BCKDK	branched chain ketoacid dehydrogenase kinase		3	4	1	1	1							1	1			1		3	1			4			1	1		1	3		1	1	1	1					1		1
BCL10	B-cell CLL/lymphoma 10								4	1										1					4	3				1					3			3			1
BCL11A	B-cell CLL/lymphoma 11A isoform 2	3							3					3		3					1				3			3			3		3	1		3
BCL11B	B-cell CLL/lymphoma 11B isoform 1		1	1		3	3					1	3			3	1			1	1	3								3							1					3	1
BCL2	B-cell lymphoma protein 2 alpha isoform	1			1		1	3	3	0			0		1			1			Have two segments with states: 0 and 1	4		1		3	1	1			4				1		4			1		3	1
BCL2A1	BCL2-related protein A1 isoform 2						1			1										1	1												1	1
BCL2L1	BCL2-like 1 isoform 1	3						3											3			3				3		3		3	1	4							3		3
BCL2L10	BCL2-like 10 (apoptosis facilitator)						1			1										1	1												1
BCL2L11	BCL2-like 11 isoform 6	3												3							1							1			3							3	3
BCL2L12	BCL2-like 12 isoform 1	4																3		3			3			3		3		1										1		1
BCL2L13	BCL2-like 13 (apoptosis facilitator)	3			1		3	3	1	1		1				1					1		1					1			1	1					3
BCL2L14	BCL2-like 14 isoform 1		1			1					1		3		1					1		3			1						0			1	1	1			3			1
BCL2L15	pro-apoptotic Bcl-2 protein								4											1					4					1								3	1			1
BCL2L2	BCL2-like 2 protein			1			3							3		3				4		3										3					3					3	3
BCL2L2-PABPN1	BCL2L2-PABPN1 readthrough			1			3							3		3				4		3										3					3					3	3
BCL3	B-cell CLL/lymphoma 3	4					3	1												3			3			3		3							1							1
BCL6	B-cell lymphoma 6 protein isoform 1		4	3			3		3	3		3				4						3				4					3			4		3	3	3	3	3
BCL6B	B-cell CLL/lymphoma 6, member B (zinc finger		1	1	1	1	1	1		1		1	0	1		3	1	1	1	1	1	1		1	1			1		1	1	1	1	1	1	1		1		1	1	1
BCL7A	B-cell CLL/lymphoma 7A isoform a																				3	3		4			3			1		3					3		3	3	1	4
BCL7B	B-cell CLL/lymphoma 7B	3			4												3		3						4							3		1							3	4
BCL7C	B-cell CLL/lymphoma 7C		3	1		1	1							1	1					3	1			4			1	1		1	3		1	1	1	1		1			1		1
BCL9	B-cell CLL/lymphoma 9		3	3	3			3		3	4	3	4		3			3	4	4	3		3		4	3	3				3			4				3	4	3	3	3	3
BCL9L	B-cell CLL/lymphoma 9-like		1				1	1	1	1											1	3										1	1	4				1			1	1
BCLAF1	BCL2-associated transcription factor 1 isoform			1					1		1	3		1		1				1					1	3						3		1	4					3		3
BCMO1	beta-carotene 15,15'-monooxygenase			3		1				1	1	1	1	1	1					1	1		1	1			0	1		1			1	1	1			1			1		1
BCO2	beta-carotene dioxygenase 2 isoform a		1				1	1	1	1											1	3										1	1					1			1	1
BCOR	BCL-6 interacting corepressor isoform c			1	1								1	3	1	1	1		1		1	1	1		1	1	1			1		1				1	1		1	1
BCORL1	BCL6 co-repressor-like 1			1			2					3	1	1	4	1	1		3		1	1		1	3	1	1			1		1				1	1		1	1
BCR	Homo sapiens breakpoint cluster region, mRNA (cDNA clone IMAGE:4500154).	3					3	3		1		1	1	3							1		0			3		1			1	1					3
BCS1L	BCS1-like		3		1											1	1			3								3									1			1
BCYRN1	Homo sapiens brain cytoplasmic RNA 1 (non-protein coding) (BCYRN1), non-coding RNA.	3														3					1													1						1
BDH1	3-hydroxybutyrate dehydrogenase, type 1		4	3			3			3	1					4		1				3				3	1							3			3	3	3	3
BDH2	3-hydroxybutyrate dehydrogenase, type 2		1	1	1	1		1	1	1	1	1		1		1	1		1	1	1			1	1		1	1		1	1	1	1	1	1	1		0	1	1	1		1
BDKRB1	bradykinin receptor B1		1	1			3	1	1			1		1			1			1	1							1					1	1	1		1				1		1
BDKRB2	bradykinin receptor B2		1	1			3		1			1		1			1			1	1							1					1	1			1					3	1
BDNF	Homo sapiens non-coding transcript BT2C (BDNF) mRNA, complete sequence; alternatively spliced.						1	1	1										3			3								1		1	3			1		1
BDNF-AS	BDNF antisense RNA		3				1	1	1										3			3								1	3	1	3			1		1			1
BDP1	transcription factor-like nuclear regulator			1	1												1	1				1				1	1			1		1	1					1	3	1	1	3
BEAN1	brain expressed, associated with NEDD4, 1		4	3		1				1	1		0		1					1	1	3	1				1	1			1		1		1	3		1					1
BECN1	beclin 1								3																3	3		4			3	3								3		3
BEGAIN	brain-enriched guanylate kinase-associated			1			3					1				3	1			1										4							1					3
BEND2	BEN domain containing 2			1	1							3	1	0	1	1	1		1		1		1		1	1	1			1		1				1	1		1
BEND3	BEN domain containing 3			1					1					1		1				1						3		3				3		1	4					3		3
BEND4	BEN domain containing 4 isoform a		1	1				3								1	1		1	1	1	4		3	4			3				3		4		1		3			1
BEND5	BEN domain containing 5								1										3	1						3	1			0	3		3	1	3			3				3	1
BEND6	BEN domain containing 6					3	3				3								3						3	4		4		4		3			4					3	3	4
BEND7	BEN domain containing 7 isoform 1						1	3													3		3			3				3									3	4	4
BEST1	bestrophin 1 isoform 1		1				1								1							3		4								1	1			1	1
BEST2	vitelliform macular dystrophy 2-like 1	1				1	3				1			1		3	1	1		1		3									1					1		1	1
BEST3	vitelliform macular dystrophy 2-like 3 isoform							3														3		4	3	3						3					3		3			3
BEST4	bestrophin 4								1										1	1							1			1				1				3				3	1
BET1	blocked early in transport 1	3			1			3			4	4		3			3		3			3			3							3					3	3			3	4
BET1L	blocked early in transport 1 homolog (S.						3												3			3								1						1			3
BET3L	BET3 like			1										1		1				1					1	3						3		1	4							3
BEX1	brain expressed, X-linked 1			1			2					3	1	1	3	1	1		3		1	1		1	3	1	1			1		1				1	1		1	1
BEX2	brain expressed X-linked 2			1								3	1	1	3	1	1		3		1	1		1	3	1	1			1		1				1	1		1	1
BEX4	BEX family member 4			1								3	1	1	3	1	1		3		1	1		1	3	1	1			1		1				1	1		1	1
BEX5	brain expressed, X-linked 5			1								3	1		3	1	1		3		1	1		1	3	1	1			1		1				1	1		1	1
BFAR	bifunctional apoptosis regulator		3	1		1	1							1	1			1		1	1			1			1	1		1	1		1	1	1	1		1					1
BFSP1	filensin isoform 1	3	1				1	3	3					3			3		3		1							3			1	4			3		3				3
BFSP2	phakinin		3				3	3	3	3	3					4						3				3								3		3	3		3	3
BGLAP	osteocalcin preproprotein		3	3	3			4		3	4	3	4		3				4	4	3		3		3	3	3			3	3			4				3	3	4	3	3	3
BGN	biglycan preproprotein								2			3	3		4		1		3				3		3	1	1				2	1				1	1	3	1	1		2
BHLHA15	basic helix-loop-helix family, member a15	3			1			3			4						3		3			3			3							3					3				3	4
BHLHA9	basic helix-loop-helix family, member a9		1	1	1	1	1	1	1	1		1	0	1			1	1	1	1	1			1	1			1			1	1	1	1	1	1		1		1	1	1
BHLHB9	basic helix-loop-helix domain containing, class			1			2					3	1	1	3	1	1		3		1	1		1	3	1	1			1		1				1	1		1	1
BHLHE22	basic helix-loop-helix domain containing, class	3					1			1	3	3	4	4			3		4	3		4		4										4	4				3	3
BHLHE23	basic helix-loop-helix domain containing, class	3							3					3			4	3			3	4			3			3		4	3	4	3				3		3		3
BHLHE40	basic helix-loop-helix family, member e40		1	1					1				1			1					1	3		3	3			4					4				3		3
BHLHE41	basic helix-loop-helix domain containing, class					1		3			1				1							3			1	3				3	1				3	0						1
BHMT	betaine-homocysteine methyltransferase	3		1					3								1	1				1				1				1		1	1					1	3	1	1
BHMT2	betaine-homocysteine methyltransferase 2	3		1	1				3								1	1				1				1				1		1	1					1	3	1	1
BICC1	bicaudal C homolog 1	3						1		1				1				1		3	1		1			3					3				1				3	1	1	3
BICD1	bicaudal D homolog 1 isoform 1										1											3				3					Have two segments with states: 0 and 1	3				1						1
BICD2	bicaudal D homolog 2 isoform 2			1			3										1															1				1		1				3
BID	BH3 interacting domain death agonist isoform 2	3			1		3	3		1		1					3				1		1					1			1	1					3
BIK	BCL2-interacting killer	3							1	1		1		1		1					1		1					1			1	1		3							3
BIN1	bridging integrator 1 isoform 1	3							3		3			3		3	1				1									3	3	3	3				3		3	1		3
BIN2	bridging integrator 2																					3										3					3					1
BIN3	bridging integrator 3		1	1		1	1	1	1	1	1	1	1	1		3	1	1	0	1	1	1				1	1	1		1	1		1	1		0	1	1	1		1	0
BIRC2	baculoviral IAP repeat-containing protein 2		1				1	1		1											1	3			4							1	1					1			1	1
BIRC3	baculoviral IAP repeat-containing protein 3		1				1	1		1											1	3			4							1	1					1			1	1
BIRC5	baculoviral IAP repeat-containing protein 5							3	3			4											3		3	3		4			3	3			3	3		3		3		3
BIRC6	baculoviral IAP repeat-containing 6	3			1						3					3					1				3													3		1
BIRC6-AS1	BIRC6 antisense RNA 1	3			1						3					3					1																			1
BIRC7	livin inhibitor of apoptosis isoform beta	3						3	3			3		3		3	4	3	3	3	3	4			3			3		4	3	4	3		3	3	3		3		3
BIRC8	baculoviral IAP repeat-containing 8	4					3						3					4	1	3			3			3		3									3					1
BIVM	basic, immunoglobulin-like variable motif	1		1	1		1	1	3	3			1		1	3		3	1	1		1	0			3		1			1		1				1	1			4	3
BLACE	B-cell acute lymphoblastic leukemia expressed	3						3	4		4			3			3		3						4						3	3		3	3	3					4	4
BLCAP	bladder cancer associated protein	3						3	3								4		3		3	3						3				4				3	3		3		3
BLID	BRCC2 protein		1				1	1	1	1				3							0	3										1	1	4				1		1	1	1
BLK	B lymphoid tyrosine kinase		1	1		1	1	1	1	1	1	1		1			0	1	0	1	1	1				1	1			1	1		1	1	1	0	1	1	1		1	1
BLM	Bloom syndrome protein			4			1			1										1	1	1											1	1
BLMH	bleomycin hydrolase	3							3																	3		4		1		3					3			3	3
BLNK	B-cell linker isoform 1							1		1				1		1							1																		1	1
BLOC1S1	biogenesis of lysosome-related organelles																					3		4								3					3
BLOC1S2	biogenesis of lysosome-related organelles							1		1	1			1		1							1							1	1				1					1	1	1
BLOC1S3	biogenesis of lysosomal organelles complex-1,	4					3	1												3			3			3		3														1
BLOC1S4	biogenesis of lysosomal organelles complex-1, subunit 4, cappuccino		1	1					3					1		1	1		1	0	1	3		3	4							4		4					3
BLOC1S5	biogenesis of lysosomal organelles complex-1, subunit 5, muted					3	3			3	3					3		3							3	3	1	1		3		3			4			1		3	3	3
BLOC1S5-TXNDC5	BLOC1S5-TXNDC5 readthrough (non-protein coding)					3	3	3		3	3			3		3		3							3	3	1	1		3	3	3			4			1		3	3	3
BLOC1S6	biogenesis of lysosomal organelles complex-1, subunit 6, pallidin						1			1										1	1												1
BLVRA	biliverdin reductase A precursor				3		3		4										3			3			4			3				3		1							4	4
BLVRB	biliverdin reductase B (flavin reductase	4					3	1			3									3	3		3			3		4														1
BLZF1	basic leucine zipper nuclear factor 1		3	3	3			4		3	4	3	4		3			3	3		3		3		3	3	3			3	3	3						3	3	4	3	3	3
BMF	Bcl2 modifying factor isoform bmf-1						1									3				1	1												1
BMI1	BMI1 polycomb ring finger oncogene	3					1	3									3				3		3			3												3	3	4	4
BMP1	bone morphogenetic protein 1 isoform 3	3	1	1		1	1			1	1	1	1	1		3	1		0	1	1					1	1	1		1	1		1	1		0	1	1	1		1	1
BMP10	bone morphogenetic protein 10 preproprotein	3			1														1		1													1						1
BMP15	bone morphogenetic protein 15 precursor			1	1							3	1	3	1	1	1				1	1	1		1	1	1			4		1				1	1		1	1
BMP2	bone morphogenetic protein 2 preproprotein	3	1				1	3											4		1										1	4									3
BMP2K	BMP-2 inducible kinase isoform a	1	1	1	1	1		1	1			1		1		1	1			1	1	1		1	1		1	1		1	1	1	1	1	1	1	1	1	1	1	1		1
BMP2KL	BMP2 inducible kinase-like			1			2						1	1	3	1	1		1		1			1	1	1	1			0		1				1	1		1	1
BMP3	bone morphogenetic protein 3 preproprotein		1	1	1	1			1	3		1		1		1	1			1	1			1	1		1	1		1	1	1	1	1	1	1		1	1				1
BMP4	bone morphogenetic protein 4 preproprotein		1	1			3	1	1			1		1			1			3	1												1				1				1	3	1
BMP5	bone morphogenetic protein 5 preproprotein					3	3	3			3			3					3						3	4		4		4	3	3			4					3	3	4
BMP6	bone morphogenetic protein 6 preproprotein					3	3	3		3	3			3		3		3							3	3		1		3	3	3			4			1		3	3	3
BMP7	bone morphogenetic protein 7 precursor	3						3	3			3		3		3	4	4			3	4						3		3		4	3	3	3	3			3		3
BMP8A	bone morphogenetic protein 8A precursor								1																	3	1			1		1		1				3				3	1
BMP8B	bone morphogenetic protein 8b																										1			1		1		1	3			3				3	1
BMPER	BMP-binding endothelial regulator precursor	3			3		3		4					3		3	3		4			3			3						3	3	3	1		3		3			4	4
BMPR1A	bone morphogenetic protein receptor, type IA	3						1		0				1			3	1		3	1	1	1							3				1					3	1	1	1	3
BMPR1B	bone morphogenetic protein receptor, type IB		1	1	1	1		1	1	1	1	1		1		1	1		1	1	1			1			1	1		1	1	1	1	1	1	1		0	1				1
BMPR2	bone morphogenetic protein receptor type II	3	3		1										3	1	1			3								3		3								3	3	1		3
BMS1	BMS1-like, ribosome assembly protein						1	3		1				1							1		1															3	3		4
BMS1P4	Homo sapiens cDNA FLJ60014 complete cds, highly similar to Ribosome biogenesis protein BMS1 homolog.							1		1				1				1					1											1	1				3
BMS1P5	Homo sapiens cDNA, FLJ97281.	3					1	1		1				1						3	1	1	1			3								3	1				3	1	4	3
BMX	BMX non-receptor tyrosine kinase			1	1							3	1	1	1	1	1		1		1		1		1	1	1			1		1				1	1		1	1
BNC1	basonuclin 1						1			1						3				1	1												1	0
BNC2	basonuclin 2		1	1		1	1	1		1	1	1		1			1	1	1	1	3	1		1			1				1	1	1	1	1	Have two segments with states: 0 and 1		1		3	3	3	1
BNIP1	BCL2/adenovirus E1B 19kD interacting protein 1			1	1			1	1							1	1	1							4		1	3		1		1		1				1	3	1	1	3
BNIP2	BCL2/adenovirus E1B 19kD interacting protein 2				1		1			1			1							1	1				1								1
BNIP3	BCL2/adenovirus E1B 19kD-interacting protein 3							1					1	3								1	1																3			1
BNIP3L	BCL2/adenovirus E1B 19kD-interacting protein	3	3	1		1	1	1	1	1	1	1	1	1		4	1	1	Have two segments with states: 0 and 1	1	1	1				1	1	1		1	1		1	1	1	1	1	1	1		1	1
BNIPL	BCL2/adenovirus E1B 19kD interacting protein		3	3	3			3		3	4		4		3			3	4	4	3		3		4	3	3			4	3			4				3	4	3	3	3	3
BOC	brother of CDO precursor		3				3			3	3					4	1					3				3	1										3		3	3
BOD1	biorientation of chromosomes in cell division 1			1				1	1							1	1	1							4			3		1	3	1		1				1	3			3
BOD1L1	biorientation of chromosomes in cell division 1-like 1		1	1										1		1			1	1	1	3		3	4			1				4		4						1	1
BOD1L2	biorientation of chromosomes in cell division 1-like 2	1			1		1	3	3	1			0		1						1	4		1		3	1	1			4						4					3	1
BOK	BCL2-related ovarian killer	3	3		1											1	1			3			1					1							3		1
BOK-AS1	BOK antisense RNA 1	3	3		1											1	1			3			1					1							3		1
BOLA1	bolA-like 1		3	3	3			3		3	4	3	4		3			3	4	4	3		3		4	3	3				3			4	3			3	4	3	3	3	3
BOLA2	bolA homolog 2 (E. coli)		3	1		1								1	1					3	1			4		3	1	1		1			1	1	1	1		1					1
BOLA2B	bolA-like protein 2B		3	1		1	1							1	1					3	1	3		4			1	1		1			1	1	1	1		1					1
BOLA3	bolA-like 3 isoform 1	3			1																1													1						1
BOLA3-AS1	BOLA3 antisense RNA 1 (head to head)	3			1																1													1						1
BOLL	boule isoform 2	3												3	3		1			3								3		3								3	3	1
BOP1	block of proliferation 1	3		3			1	4	3	1	3	3		3		4	3		3			4	3	1				1						4	4		4		4	3			3
BORA	bora, aurora kinase A activator	1		1		1	1	1	1	3	3		1	1	1	3		1	1	1			1			3		1			1		1	1			1	1			3	3
BPESC1	Homo sapiens blepharophimosis, epicanthus inversus and ptosis, candidate 1 (BPESC1) mRNA, complete cds.		3				3		3	3	3					3						3				3					3					3	3		3	3
BPGM	bisphosphoglycerate mutase	3						3	3		4	3		3			3		3						4							3			3		3				4	4
BPHL	Homo sapiens mRNA for biphenyl hydrolase-like protein, beta isoform (BPHL gene).					1	3	3	3	4	4			3		3		3							3	3	1	1		3		3			4			1		3	3	4
BPI	bactericidal/permeability-increasing protein	3						3	3								4	3			3	3						3				4							3		3
BPIFA1	BPI fold containing family A, member 1	3							3										3			3						3			1	4					3		3		3
BPIFA2	BPI fold containing family A, member 2	3							3										3			3						3			1	4				3	3		3		3
BPIFA3	BPI fold containing family A, member 3	3							3										3			3						3			1	4					3		3		3
BPIFB1	BPI fold containing family B, member 1	3																	3			3						3			1	4					3		3		3
BPIFB2	BPI fold containing family B, member 2	3						3	3				3	3		3		3	3			3				3		3				4			3		3		3		3
BPIFB3	BPI fold containing family B, member 3	3						3	3					3		3		3	3			3				3		3			1	4			3	3	3		3		3
BPIFB4	BPI fold containing family B, member 4	3						3	3					3		3			3			3				3		3			1	4			3	3	3		3		3
BPIFB6	BPI fold containing family B, member 6	3						3	3				3	3		3		3	3			3				3		3				4			3	3	3		3		3
BPIFC	BPI fold containing family C	3			3		3	1	1	1		1									1		1					1			1	1									3	1
BPNT1	3'(2'), 5'-bisphosphate nucleotidase 1		1	3	3					3		3	4		3			3	4		4		3		3	3	3	4		4		3						3	3	3	3
BPTF	bromodomain PHD finger transcription factor							3	3			4	3	1		1									3	3		4		1	3	3			3	3		3		3		3
BPY2	variable charge, Y chromosome, 2 protein	2									2			1		1									1	1										1					2	2
BPY2B	basic charge, Y-linked, 2B	2				0					2			1		1									1	1															2
BPY2C	basic charge, Y-linked, 2C	2									2			1		1									1	1						1									2
BRAF	B-Raf	3							3		4						3								4							3			3		3				4	3
BRAP	BRCA1 associated protein																					3		4			3			1		3					3					3
BRAT1	BRCA1-associated ATM activator 1	3			3		3										3	4	3	4		3			3						1	3									4	4
BRCA1	breast cancer 1, early onset isoform 2								3							1									3	3		4			3	3								3		3
BRCA2	breast cancer 2, early onset	1	1	1		1		1	1	1	1	1		1	1			1	1	1						1		1			1	1		1	1		1	1	1		4	3	1
BRCC3	BRCA1/BRCA2-containing complex, subunit 3			1								3	3	1	4	1	1		3		1	1	3		3	1	1			1		1				1	1	3	1	1
BRD1	bromodomain containing protein 1	3			1			3		1		1	3	4			3				1		1					1			1	1		3		3	3	1			3
BRD2	bromodomain containing 2						3																		3	4	1	1				4			4					3		4
BRD2-IT1	BRD2 intronic transcript 1 (non-protein coding)						3																		3	4	1	1				4			4					3		4
BRD3	bromodomain containing protein 3			1			3						3				1															1				1						4
BRD4	bromodomain-containing protein 4 isoform long	1				1		1	3		1			1			1	1		1	1							1								1	1	1	3			1
BRD7	bromodomain containing 7				1	1		1		1	1		1	1	1					1	1		1				1	1		1	1		1	1	1			1		1	1		1
BRD8	bromodomain containing 8 isoform 2			1	1				1							1	1	1									1			1		1						1	3	1	1	3
BRD9	RecName: Full=Bromodomain-containing protein 9; AltName: Full=Rhabdomyosarcoma antigen MU-RMS-40.8;		3				4	3	3		3			3	3	4	1		3	3	3	4	4			4			4	3	1	1		3		3	3		3	4	3	3	3
BRDT	testis-specific bromodomain protein								4	1										1					4	3				1					3			3			3	1
BRE	brain and reproductive organ-expressed (TNFRSF1A	3						3			3			3		3					1				3			3										3		1
BRF1	transcription initiation factor IIIB isoform 1		1	1			3	1	1		1	1		1			1			1	1	3									1		1	1			1				1	3	3
BRF2	RNA polymerase III transcription initiation			1		1	1	1	3	1	1	1	1	1			1	1	1	1		1				1	1	1		1	1		1	1	1	1	1	1	1		0	1
BRI3	brain protein I3 isoform b	3			1			3			4						3		3			3			3							3					3				3	4
BRI3BP	BRI3-binding protein																					3		4			3			1		3					3				1	3
BRIP1	BRCA1 interacting protein C-terminal helicase 1	3							3			4	3												3	3		4		1	3	3			3	3		3		3
BRIX1	BRIX	3					3								3	4	1			3			4		4	4						1				3	3	1	3	3
BRK1	BRICK1, SCAR/WAVE actin-nucleating complex subunit		1	1					1							1					1			3	3			4									3		3		1
BRMS1	breast cancer metastasis suppressor 1 isoform 1		1				1	1														3		4								1	4			1	1				1
BRMS1L	breast cancer metastasis-suppressor 1-like		1	1			3	1						1					1	3								3										3			1	3	3
BROX	RecName: Full=BRO1 domain-containing protein BROX;		1	3	3					3		3	4		3			3	4		4		3		3	3	3			4								3	4	3	3
BRPF1	bromodomain and PHD finger-containing protein 1		1	1					1							1					1			3	3	1	1	4									3		3		1
BRPF3	bromodomain and PHD finger containing, 3					3	3				3														3	4		1				4			4					3	3	3
BRS3	bombesin-like receptor 3			1								3	3	1	4	1	1		3		1	1	3		3	1	1			1		1				1	1		1	1
BRSK1	BR serine/threonine kinase 1	4						1										4		3			3			3	3	3		1							3					1
BRSK2	BR serine/threonine kinase 2						3	3											3		1	3								1									1
BRWD1	bromodomain and WD repeat domain containing 1			1	1			1			1	1				1		1	4					1				1		1		3	1	1		1		3
BRWD1-AS1	BRWD1 antisense RNA 1			1	1			1			1	1				1		1	4					1				1		1		3	1	1		1		3
BRWD1-IT1	BRWD1 intronic transcript 1 (non-protein coding)			1	1			1			1	1				1		1	4					1				1		1		3	1	1		1		3
BRWD1-IT2	BRWD1 intronic transcript 2 (non-protein coding)			1	1			1			1	1				1		1	4					1				1		1		3	1	1		1		3
BRWD3	bromodomain and WD repeat domain containing 3			1									1	1	3	1	1		1		1	1		1	1	1	1			0		1				1	1		1	1
BSCL2	seipin isoform 1		1				1	1							1							3		4								1	1			1	1
BSDC1	BSD domain containing 1 isoform b								1																		1			1		1		1	3			3				3	1
BSG	basigin isoform 1 precursor		3			1	3								3		1					3																1	1
BSN	bassoon protein	1	1	1					1							1					1				3		1				1						3		3
BSN-AS1	BSN antisense RNA 1	1	1	1					1							1					1				3		1				1						3		3
BSN-AS2	BSN antisense RNA 2 (head to head)	1	1	1					1							1					1				3						1						3		3
BSND	barttin								4			3							3	1				1		3	1			1	3			1	3			3				3	1
BSPH1	bovine seminal plasma protein-like 1 precursor	4					3	1										3	1	3			3			3		3							1							1
BSPRY	B-box and SPRY domain containing			1			3										1														4	1				1					1
BST1	bone marrow stromal cell antigen 1 precursor		1	1				1						1		1			1	1	1	3		3	4			1				4		4							1
BST2	bone marrow stromal cell antigen 2 precursor	1				1	3		3		1						3	3		1																1	1	1
BSX	brain specific homeobox							1	1	1											0	3										1	1	4				1				1
BTAF1	BTAF1 RNA polymerase II, B-TFIID transcription							1		1	1			1				1			1		1							1				1	1					1	1	1
BTBD1	BTB (POZ) domain containing 1 isoform 1						1			1						3				1	1												1	0				3
BTBD10	K+ channel tetramerization protein						3	3	1										3			3								1		1				1					1
BTBD11	BTB (POZ) domain containing 11 isoform a	1						3						3								3		4		3	3			1	3	3					3
BTBD16	BTB (POZ) domain containing 16	3						1		1			1	3		3					4	1	1								1								3			1
BTBD17	BTB (POZ) domain containing 17 precursor							3	3			4	3										3		3	3		4			3	3			3	3		3		3		3
BTBD18	BTB (POZ) domain containing 18		1				0								1				1			3		1								1	1			1	1				1
BTBD19	BTB (POZ) domain containing 19								1										3	1							1			1				1				3				3	1
BTBD2	BTB (POZ) domain containing 2	1				1	3	1	1		1		1	1			1	1		1	1							1		1	1			1	1		1	1	1	1		1
BTBD3	BTB/POZ domain containing protein 3 isoform b	3	1				1	3						3			3		4		1										1	4									3
BTBD6	BTB domain protein BDPL						3	1	1													3															1					3	3
BTBD7	BTB (POZ) domain containing 7 isoform 1		1	1			3	1	1			1		1			1		1	1	1				1			1		3	1		1	1			1				1	3
BTBD8	BTB (POZ) domain containing 8								4	1										1					4	3				1					3			3			3
BTBD9	BTB (POZ) domain containing 9 isoform a					3	3		3		3														3	4		1		3		4			4					3	3	3
BTBD9-AS1	BTBD9 antisense RNA 1						3		3																3	4		1		3		4			4					3	3	3
BTC	betacellulin precursor		1	1	1	1		1	1			1		1		1	1			1	1			1	1		1	1		1	1	1	1	1	1	1		1	1	1	1		1
BTD	biotinidase precursor		1	1					1					3		1					1	3		3	3			4									3
BTF3	basic transcription factor 3 isoform B			1													1	1				1				1				1		1	1					1	3	1	1
BTF3L4	basic transcription factor 3-like 4 isoform 1								4										3	1				1			1			0				1	3			3			1	4	1
BTG1	B-cell translocation protein 1																					3		4			3					3					3
BTG2	B-cell translocation gene 2			3	3					3		3	4		3			3	4		3		3		3	4	3			3		3						3	3	3	3
BTG3	B-cell translocation gene 3 isoform a			1	1							1		3		1		0										1			1	3	1	1	3	1
BTG4	B-cell translocation gene 4		1				1	1	1	1																						1	1					1			1	1
BTK	Bruton agammaglobulinemia tyrosine kinase			1								3	1	1	3	1	1		3		1	1		1	3	1	1			1		1				1	1		1	1
BTLA	B and T lymphocyte associated isoform 1		3				3			3	3					4	1					3				3											3			3
BTN1A1	butyrophilin, subfamily 1, member A1 precursor					3	3			3	3		1												3	4	1	1				4			4			1		3		3
BTN2A1	butyrophilin, subfamily 2, member A1 isoform 1					3	3			3	3														3	4		1				4			4			1		3		3
BTN2A2	butyrophilin, subfamily 2, member A2 isoform a					3	3			3	3														3	4		1				4			4			1		3		3
BTN3A1	butyrophilin, subfamily 3, member A1 isoform d					3	3			3	3														3	4		1				4			4			1		3		3
BTN3A2	butyrophilin, subfamily 3, member A2 precursor					3	3			3	3														3	4		1				4			4			1		3		3
BTN3A3	butyrophilin, subfamily 3, member A3 isoform a					3	3			3	3														3	4		1				4			4			1		3		3
BTNL10	butyrophilin-like 10		3	3	3					3		3	4		3			3	4		4		3		3	3	3	3		3		3							4	3	3
BTNL2	butyrophilin-like 2					3	3																		3	4	1	1				4			4						3	4
BTNL3	butyrophilin-like 3 precursor					3			4								1								4		1	3		1								1	3			3
BTNL8	butyrophilin-like 8 isoform 1 precursor			1		3			4							1	0	1							4		1	3		1		1						1	3	1		3
BTNL9	butyrophilin-like 9 precursor			1	1	3		1	4							1	1	1							4			3		1		1						1	3	1		3
BTRC	beta-transducin repeat containing protein							1		1	1			1		1					1	1	1								1										1	1
BUB1	budding uninhibited by benzimidazoles 1	3									3			3							1							1			3								3
BUB1B	budding uninhibited by benzimidazoles 1 beta				1		1									3				1	1												1
BUB3	budding uninhibited by benzimidazoles 3 isoform	3						1		1	1		1								4		1								1								3	1	1	1
BUD13	BUD13 homolog isoform 2		1				1	1	1	1											1	3										1	1	4				1			1	1
BUD31	G10 protein	3			1						4						3		3			3			3							3					3				3	4
BVES	blood vessel epicardial substance isoform 4			1				3	1			3		1		1			3	1						3		3				3		1	4					3		3
BVES-AS1	BVES antisense RNA 1			1				3	1			3		1		1			3	1						3		3				3		1	4					3		3
BYSL	bystin					3	3		3		3														3	4		4		3		4			4					3	3	3
BZRAP1	peripheral benzodiazepine receptor-associated							3	3			4	3									3			3	3		4			3	3				3		3		3
BZRAP1-AS1	BZRAP1 antisense RNA 1							3	3			4	3									3			3	3		4			3	3			1	3		3		3
BZW1	basic leucine zipper and W2 domains 1	3								3					3		1			3								3		3									3
BZW2	basic leucine zipper and W2 domains 2	3			3		3		4							3	3	4	3	4		3			3							3			3	3		3			4	4
C10orf10	fasting-induced protein									1							3	3			1		1								3							3	3		4
C10orf105	chromosome 10 open reading frame 105						1			1						3		1	3		3		1								3								3			3
C10orf107	hypothetical protein LOC219621	3					1	1		1				1		3		1			1		1								3				1				3	1	1
C10orf108	SubName: Full=cDNA FLJ57503;						1	3						3						1	3		3					3		3	3					3		3	3	4	4	1
C10orf11	chromosome 10 open reading frame 11	3				1	1	1		1				1	1			1	3			1	1								3			1					3	1	1	3
C10orf111	hypothetical protein LOC221060						1														3		3			3												3	3	4	4
C10orf112	chromosome 10 open reading frame 112	3	3				1	3						3			3		3	3	3	1	3			3		3								3		3	3	4	4
C10orf113	hypothetical protein LOC387638	3					1	3						3							3		3			3		3		3						3		3	3	4	4	3
C10orf114	hypothetical protein LOC399726	3															3			3	3		3			3		3										3	3	4	4	3
C10orf115	chromosome 10 open reading frame 115						1																3			3												3	3	4	4
C10orf116	adipose specific 2	3								0				1			3	1		3	1		1							3				1					3			1	3
C10orf118	CTCL tumor antigen L14-2							1		1			1			1					3		1								1								3	1	1	1
C10orf12	hypothetical protein LOC26148									1				1		1							1								3										1	1
C10orf120	hypothetical protein LOC399814									1			1	3		3					4		1										3	3					3			1
C10orf126	chromosome 10 open reading frame 126	3																			3		3			3				3								3	3	4	4	3
C10orf128	hypothetical protein LOC170371 precursor						1			1				1		3		1			1		1								3			3	1				3
C10orf129	acyl-coenzyme A synthetase ACSM6, mitochondrial							1		1	1			1		1							1											1							1	1
C10orf131	hypothetical protein LOC100127889							1		1	1			1		1						1	1							1				1	1	1				1	1	1
C10orf137	erythroid differentiation-related factor 1							1		1			1	3		1							1								1								3		1	1
C10orf2	twinkle isoform B							1		1	1			1		1					1	1	1								1								3	1	1	1
C10orf25	hypothetical protein LOC220979 precursor						1			1				1			3	3			1		1								3							3	3	1	4
C10orf32	hypothetical protein LOC119032							1		1						1					1		1								1				1						1	1	3
C10orf35	hypothetical protein LOC219738		3				1			1						3		1	3		1		1							3	3			3					3			3
C10orf40	Homo sapiens cDNA clone IMAGE:5268447.						1	1		1				1				1			1		1												1				3	1	1
C10orf47	hypothetical protein LOC254427			1			1	4									3				3		3			3		3		3									3	4	4	1
C10orf53	chromosome 10 open reading frame 53 isoform a						1	3		1						3		1			1		1								3				1				3
C10orf54	platelet receptor Gi24 precursor						1			1						3		1	3		3		1								3								3			3
C10orf55	hypothetical protein LOC414236						1	1		1				1				1					1											1					3		1
C10orf57	hypothetical protein LOC80195						1			1				1				1			1	1	1											1	1				3	1	1	1
C10orf62	hypothetical protein LOC414157									1													1								1								3			1
C10orf67	hypothetical protein LOC256815						1																3			3												3	3	4	4
C10orf68	chromosome 10 open reading frame 68	3						3									3				3		3			3												3	3	4	4	3
C10orf71	hypothetical protein LOC118461 isoform 2						1			1								1	3		1		1								3				1				3
C10orf76	hypothetical protein LOC79591							1		1	1			1		1					1	1	1								1				1					1	1	1	3
C10orf82	hypothetical protein LOC143379	3								1			1	3		1	3			3	3		1							3	1								3			1
C10orf85	chromosome 10 open reading frame 85	3								1			1	3		1				3			1										3	3					3			1
C10orf88	hypothetical protein LOC80007	3						1		1			1								4		1								1								3		1	1
C10orf90	hypothetical protein LOC118611							1		1			1	3		1							1								1		3						3	1		1
C10orf91	hypothetical protein LOC170393												1	3									1								1			1					3			1
C10orf95	hypothetical protein LOC79946							1		1						1					1	1	1			1					1				1					1	1	1	3
C10orf99	hypothetical protein LOC387695 precursor									1				1		3		1			1		1								3			1					3			1
C11orf1	hypothetical protein LOC64776		1				1	1	1	1											1	3										1	1					1			1
C11orf10	hypothetical protein LOC746		1				1								1							3		4								1	1			1	1
C11orf16	hypothetical protein LOC56673						3		1												1	3								1		1				1					1
C11orf20	hypothetical protein LOC25858		1				1															3		1									1			1	1
C11orf21	hypothetical protein LOC29125										4								3		1									1						1			1
C11orf24	hypothetical protein LOC53838 precursor		1				1	1														3										1	4			1					1
C11orf30	EMSY protein		1				1	1						3						1		3									3	1	1					1			1
C11orf31	selenoprotein H		1				0								1				1			3		1								1	1			1	1				1
C11orf34	hypothetical protein LOC349633 precursor		1				1	1	1	1											1	3										1	1					1			1	1
C11orf35	hypothetical protein LOC256329						3												3		1	3								1						1			3
C11orf39	chromosome 11 open reading frame 39		1				1	1	1	0				3							1	3				3				3	3	1	1	4				1				1
C11orf40	hypothetical protein LOC143501						3	3	1												1	3								1									1
C11orf42	hypothetical protein LOC160298						3	4	1										3		1	3								1		1				1					1
C11orf44	chromosome 11 open reading frame 44		1				1		1	0				3							1	3								3	3	1	1	4				1
C11orf45	hypothetical protein LOC219833 precursor		1				1	1	1	1				3							1	3										1	1	4				1				1
C11orf48	hypothetical protein LOC79081		1				1								1							3		4								1	1			1	1
C11orf49	hypothetical protein LOC79096 isoform 3		1				1				1									4		3								1		1				1					1
C11orf52	hypothetical protein LOC91894		1				1	1	1	1											1	3										1	1					1			1
C11orf53	hypothetical protein LOC341032		1				1		1	1				3							1	3										1	1					1				1
C11orf54	hypothetical protein LOC28970		1				1	1		1				3							1	3										1	1					1		1		1
C11orf57	hypothetical protein LOC55216 isoform a		1				1	1	1	1											1	3										1	1					1			1	1
C11orf58	small acidic protein isoform b						3	3	1													3								1		1				1		1			1
C11orf63	hypothetical protein LOC79864 isoform 1		1				1	1	1	1											0	3										1	1	4				1		1		1
C11orf65	hypothetical protein LOC160140		1				1	1	1	1											1	3								1		1	1					1			1	1
C11orf67	hypothetical protein LOC28971		1				1	1														3										1	1					1			1
C11orf68	basophilic leukemia expressed protein BLES03		1				1															3		1								1	1			1	1
C11orf70	hypothetical protein LOC85016		1				1	1		1											1	3			4								1					1				1
C11orf71	hypothetical protein LOC54494		1				1	1	1	1											1	3										1	1					1				1
C11orf72	RecName: Full=Uncharacterized protein C11orf72;		1				1	1														3		4								1	4			1
C11orf73	Homo sapiens HSPC248 mRNA, complete cds.		1				1	1		1											1	3										1	1					1			1
C11orf74	hypothetical protein LOC119710		1				1	1											1			3								1		1	3			1		1
C11orf75	hypothetical protein LOC56935		1				1			1				3							1	3											1					1		1		1
C11orf80	hypothetical protein LOC79703		1					1														3		4									4			1
C11orf82	nitric oxide-inducible gene protein		1				1	1		1											1	3										1	1					1
C11orf83	hypothetical protein LOC790955 precursor		1				1								1							3		4								1	1			1	1
C11orf84	hypothetical protein LOC144097		1				1	1							1							3		1								1	1			1	1				1
C11orf85	hypothetical protein LOC283129		1				1								1							3		1									1			1	1
C11orf86	hypothetical protein LOC254439						1								3				3		3	3		4									4			1
C11orf87	hypothetical protein LOC399947 precursor		1				1	1	1	1				3							1	3										1	1					1			1	1
C11orf88	hypothetical protein LOC399949 isoform 1		1				1	1	1	1											1											1	1					1			1	1
C11orf89	chromosome 11 open reading frame 89		3	3	3	3	3	3			4						3	3	3	3		3	3	3							3		3				3		1	3
C11orf9	myelin gene regulatory factor isoform 2		1				1							3	1							3		4								1	1			1	1
C11orf91	chromosome 11 open reading frame 91		1				1		1										1											1		1				1		1
C11orf92	hypothetical protein LOC399948		1				1		1	1				3							1	3										1	1					1				1
C11orf93	hypothetical protein LOC120376		1				1		1	1				3							1	3										1	1					1				1
C11orf94	hypothetical protein LOC143678		0				1	3												4		3								1		1				1
C11orf95	hypothetical protein LOC65998		1				1	1							1							3		1								1	1			1	1				1
C11orf96	chromosome 11 open reading frame 96		1																	4		4										1				1
C12orf10	MYG1 protein precursor								3													3			3	3						3					3		3			1
C12orf23	hypothetical protein LOC90488																					3		4		3	3			1		3
C12orf28	RecName: Full=Uncharacterized protein C12orf28; Flags: Precursor;																					3		4	3	3		3			3	3					3	3	3			3
C12orf29	hypothetical protein LOC91298													3								3		4	3	3	3					3					3
C12orf36	hypothetical protein LOC283422		1			1					1				1					1		3			1					3	1			1	1	1			3			1
C12orf39	spexin precursor		1			1					1				1							3				3				3	1				1	1						1
C12orf4	hypothetical protein LOC57102		1			1					1		3		1					1					1	3				3	1			1	1	3			3			1	3
C12orf40	hypothetical protein LOC283461																			3		3				3						3										1
C12orf42	hypothetical protein LOC374470							3														3		4		3	3			1		3					3		3
C12orf43	hypothetical protein LOC64897																					3		4	3	3	3			1		3					3		3
C12orf44	chromosome 12 open reading frame 44																					3										3					3		3			1
C12orf45	hypothetical protein LOC121053																					3		4		3	3			1		3					3	3
C12orf49	hypothetical protein LOC79794 precursor																					3		4			3			1		3					3		4
C12orf5	TP53-induced glycolysis and apoptosis regulator		1			1					1		3		1					1		3			1	3					1			1	1	3			3			1	3
C12orf50	hypothetical protein LOC160419							3						3								3		4	3	3	3					3					3
C12orf52	hypothetical protein LOC84934																					3		4			3					3					3
C12orf54	hypothetical protein LOC121273																					3				3						3							3			1
C12orf55	RecName: Full=Uncharacterized protein C12orf55;																					3		4		3	3					3					3
C12orf56	hypothetical protein LOC115749																					3		4	3	3		3				3					3	3				3
C12orf57	C10 protein		1			1					1				1					1		3			1						1			1	1	1			3				3
C12orf60	hypothetical protein LOC144608		1			1					1				1					1		3			1	3				3	1				1	0			3			1
C12orf61	hypothetical protein LOC283416																					3		4	3	3						3					3	3
C12orf65	hypothetical protein LOC91574																					3		4			3			1		3					3				1
C12orf66	hypothetical protein LOC144577																					3		4		3						3					3	3
C12orf68	hypothetical protein LOC387856								3											3		3			3	3						4					3					1
C12orf69	hypothetical protein LOC440087		1			1					1				1					1		3			1	3					1				1	0			3			1
C12orf70	hypothetical protein LOC341346					1		3	3		1									3		3				3				3	1				3	1						1
C12orf71	hypothetical protein LOC728858					1					1											3				3					1				3	1						1
C12orf73	hypothetical protein LOC728568 precursor																					3		4			3			1		3					3
C12orf74	hypothetical protein LOC338809																							4		3	3					3
C12orf75	hypothetical protein LOC387882																					3		4	3	3	3			1		3					3
C12orf76	hypothetical protein LOC400073	1																				3		4			3			1		3					3					3
C12orf77	hypothetical protein LOC196415					1					1		3									3				3				3	1					1						1
C13orf33	hypothetical protein LOC84935		1	1		1			1	1		1		1	1			1	1			1				1		1			1	1	3	1	1		1	1	1	1	4	3	1
C13orf35	hypothetical protein LOC400165	1		1			1		3	3	3		1	1	1	3		3	4	1			1			3					1		1		4		3				4	3
C14orf1	ergosterol biosynthetic protein 28		1	1	1		3	1	1			1		1			1			1	1										1		1	1			1				1		1
C14orf101	hypothetical protein LOC54916		1	1			3	1	1			1		0			1		1	3	0												1	1			1				1	3	1
C14orf102	hypothetical protein LOC55051 isoform 1		1	1	1		3	1	1		1	1		1			1			1	1				1			1			1		1	1	1		1				1		1
C14orf105	hypothetical protein LOC55195		1	1			3	1	1			1		1			1			3	0												1	1			1				1	3	1
C14orf118	hypothetical protein LOC55668 isoform 1		1	1			3		1			1		1			1			1	1							1			1		1	1			1						1
C14orf119	chromosome 14 open reading frame 119			1			3		3							3	3			4		3										3					3					3	3
C14orf126	hypothetical protein LOC112487		1	1			1												1	3					3																	3	3
C14orf129	chromosome 14 open reading frame 129	1	1	1			3	1	1			1		1			1		1	1	1				1			1			1		1	1	1		1				1		1
C14orf132	chromosome 14 open reading frame 132	1	0	0			3	1	1					1			1			1	1							1			1		1	1	1		1						1
C14orf142	hypothetical protein LOC84520		1	1			3	1	1			1		1			1			1	1				1			1		3	1		1	1			1				1	3
C14orf144	chromosome 14 open reading frame 144						3	1	1			1					1			1	1									3			1	1			1					3
C14orf159	hypothetical protein LOC80017 isoform a	1	1	1			3	1	1		1	1		1			1		1	1	1				1			1			1		1	1	1		1	3			1	3	1
C14orf162	chromosome 14 open reading frame 162						3								3	3	1					3															1	3				3	1
C14orf164	chromosome 14 open reading frame 164			1			3							3		3				4		3										3					3					3	3
C14orf166	homeobox prox 1		1	1			3	1	1			1		1					1	3	1										3		1		1		3				1	3	1
C14orf166B	hypothetical protein LOC145497		1	1			3	1	1			1		1			1			1	1							1			1		1	1			1					3	1
C14orf169	chromosome 14 open reading frame 169		1	0	1		3	1	0		1	0		1			0			0	1				1			1		1	1		1	1	0		0				1		1
C14orf176	hypothetical protein LOC643382			1			3		3					1																		3						3				3	3
C14orf177	hypothetical protein LOC283598		1	1			3	1	1			1		1			1			1	1							1		3	1		1	1			1						1
C14orf178	hypothetical protein LOC283579		1	1			3	1	1		1	1		1			1		1	1	1										1		1	1			1				1	3	1
C14orf180	hypothetical protein LOC400258		1	0			3		1		1					3	1			1	1							1					1	1			1						3
C14orf182	hypothetical protein LOC283551		1	1	1		3	1	1		1	1		1					1	3	1												1		1		3				1	3	1
C14orf183	hypothetical protein LOC196913		1	1	1		3	1	1			1		1					1	3	1												1		1		3				1	3	1
C14orf2	6.8 kDa mitochondrial proteolipid isoform 2	1	1	1			3	1	1		1	1		1			1			1	1				1			1			1		1	1			1
C14orf23	human full-length cDNA clone CS0DF012YF04 of Fetal brain of Homo sapiens (human).		1	1			3							3						3																3						3	3
C14orf28	hypothetical protein LOC122525		1	1			3	1	1			1		1						3	1																3				1	3	3
C14orf37	hypothetical protein LOC145407 precursor		1	1	1		3	1	1			1		1			1		1	3	0				1					1			1	1	1	1	1	3			1	Have two segments with states: 3 and 4	1
C14orf38	chromosome 14 open reading frame 38		1	1			3	1	1			1		1			1				0							1				1	1	1	1		1				1	3	1
C14orf39	hypothetical protein LOC317761		1	1	1		3	Have two segments with states: 0 and 1	1			1		1			1		1		0				1			1				1	1	1	1		1				1	3	1
C14orf43	hypothetical protein LOC91748		1	1			3	1	1		1	1		1			1		1	1	1	3						1			1		1	1	1		1				1		1
C14orf45	hypothetical protein LOC80127	1	1	1	1			1	1		1	1	1	1			1		1	1	1				1			1		1			1	1	1	1	1				1		1
C14orf57	chromosome 14 open reading frame 57		1	1			3		1					1			1			1	1							1			1		1	1			1						1
C14orf64	Homo sapiens cDNA FLJ34349 fis, clone FEBRA2011063.		1	1			3		1			1					1			1	1	3									1			1			1						1
C14orf74	chromosome 14 open reading frame 74							1			1						1											1									1					3
C14orf79	hypothetical protein LOC122616	1	1	1	1			1	1		1	1		1			1			1	1				1			1			1		1	1			1
C14orf80	hypothetical protein LOC283643 isoform 1						3				1					3	1					4		4						4												3	3
C14orf93	hypothetical protein LOC60686 precursor		1	1			3		3							3	3			4		3										3					3					3	3
C15orf23	TRAF4 associated factor 1 isoform b	1			1		1									3				1	1				1								1
C15orf26	hypothetical protein LOC161502	1			1		1			1		3								1	1	1			1								1	1				3
C15orf27	hypothetical protein LOC123591									1										1	1												1	1				3
C15orf29	hypothetical protein LOC79768				1		1													1	1				1					1
C15orf32	hypothetical protein LOC145858						1			1		3		3		3				1		0									3		1
C15orf37	RecName: Full=Putative uncharacterized protein C15orf37;				1		1			1										1	1												1	1				3
C15orf38	hypothetical protein LOC348110			4			1			1										1	1												1	1					3
C15orf38-AP3S2	C15orf38-AP3S2 readthrough			4			1			1						3				1	1												1	1					3
C15orf39	hypothetical protein LOC56905						1			1										1	1												1	1
C15orf40	hypothetical protein LOC123207 isoform d									1						3				1	1												1	0				3
C15orf41	hypothetical protein LOC84529 isoform 1				1		1							3		3				1	1	1								1			1					3
C15orf43	hypothetical protein LOC145645			1			1			1		3				3				1	1												1									3
C15orf44	hypothetical protein LOC81556 isoform 1						1			1										1	1									1			1					3
C15orf48	normal mucosa of esophagus specific 1						1			1						3				1	1									1			1					3
C15orf52	hypothetical protein LOC388115						1							3		3				1	1												1
C15orf53	hypothetical protein LOC400359						1													1	1												1				1
C15orf54	hypothetical protein LOC400360				1		1					3				3				1	1												1
C15orf55	nuclear protein in testis						1									3				1	1																	3
C15orf56	hypothetical protein LOC644809				1		1							3		3				1	1												1
C15orf57	coiled-coil domain containing 32 isoform b	1			1		1													1	1				1								1			1
C15orf59	hypothetical protein LOC388135						1			1						3				1	1	1											1	1
C15orf60	hypothetical protein LOC283677				1		1			1										1	1	1											1	1								3
C15orf61	hypothetical protein LOC145853 precursor						1			1										1	1									1			1	1
C15orf62	hypothetical protein LOC643338 precursor				1		1													1	1												1
C15orf63	chromosome 15 open reading frame 63			1						1										1	1												1									3
C16orf11	hypothetical protein LOC146325					1	1		3											1		3		1		3	1			1			1	1	1	1		1					1
C16orf13	hypothetical protein LOC84326 isoform a					1			3													3	3			3	1			1					1	1		1					1
C16orf3	hypothetical protein LOC750			3		1				1	1		1							1	1		1	1			1			1			1	1	1			1					1
C16orf45	hypothetical protein LOC89927 isoform 1		3	1	1	1	1							1	1	1		1	1	1	0			1			1	1		1	1		1	1	1	1		1			1		1
C16orf46	chromosome 16 open reading frame 46 isoform 2			3	1	1				1	1	1	1	1	1					1	1		1	1			0	1		1			1	1	1		1	1		1	1		1
C16orf47	chromosome 16 open reading frame 47		3	3		1				1	1		1	1						1	1		1				1	0		1			1	1	1			1					1
C16orf48	hypothetical protein LOC84080		4	3		1				1	1		0	1	1					1	1		1				1	1		1	1		1	1	1			1			1		1
C16orf5	cell death inducing protein			1		1	1							1	1			1		1				1			1	1		1	1		1	1	1	1		1			1		1
C16orf52	RecName: Full=Uncharacterized protein C16orf52;		3		1	1	1		3					1	1			1		3	1			1		3	1	1		1	1		1	1	1	1		1					1
C16orf53	PTIP-associated 1 protein		3			1	1							1	1					3	1			4			1	1		1	3		1	1	1	1		1					1
C16orf54	hypothetical protein LOC283897		3		1	1	1							1	1					3	1			4			1	1		1			1	1	1	1		1					1
C16orf55	hypothetical protein LOC124045			3		1				1	1		1	1	1					1	1		1	1			1	1		1	1		1	1	1			1			1		1
C16orf58	hypothetical protein LOC64755		3	4		1	1							1	1					3	1	3		4		3	1	1		1			1	1	1	1		1					1
C16orf59	hypothetical protein LOC80178					1			3												1	3					1			1					1			3					1
C16orf7	chromosome 16 open reading frame 7			3		1				1	1		1	1	1					1	1		1	1			1	1		1	1		1	1	1			1			1		1
C16orf70	lin-10		4	3		1				1	1		0	1						1	1		1				1	1		1					1			3					1
C16orf71	hypothetical protein LOC146562			1		1	1						1	1	1			1		1	1			1			1	1		1	1		1	1	1	1		1			1		1
C16orf72	hypothetical protein LOC29035		3	1		1	1							1	1			1	1	1	1	4		1		3	1	1		1	1		1	1	1	1		1			1		1
C16orf74	MGC17624 protein			3		1				1	1	1	1		1					1	1	1	1	1			1	1		1			1	1	1			1					1
C16orf78	hypothetical protein LOC123970					1		1		1	1		1		1					1	1		1				1	1		1	1				1	3		1		1			1
C16orf79	hypothetical protein LOC283870			1		1	1		3					1	1			1		1	1	3		1			1			1			1	1	1	1		3			1		1
C16orf80	transcription factor IIB		3		1	1				1	1		0	1	1					1	1	3	1				1	1		1	1		1	1	1			1		1			1
C16orf82	hypothetical protein LOC162083		3	1		1	1							1	1			1		1	1			1			1	1		1			1		1	1		1					1
C16orf85	RecName: Full=Putative uncharacterized protein C16orf85;			3		1				1	1		1	1	1					1	1		1	1			1	1		1	1		1	1	1			1					1
C16orf86	hypothetical protein LOC388284		4	3		1				1	1		0	1	1					1	1		1				1	1		1	1		1	1	1			1			1		1
C16orf87	hypothetical protein LOC388272					1		1		1	1		1	1	1	1				0	1	3	1				1	1		1	1		1	1	1			1		1	1		1
C16orf88	hypothetical protein LOC400506		3			1	1							1	1			1		4	1	3		1		3	1	1		1	1		1	1	1	1		1					1
C16orf89	hypothetical protein LOC146556 isoform 1			1		1	1		3					1	1			1		1	1			1			1			1	1		1	1	1	1		1					1
C16orf90	hypothetical protein LOC646174			1		1	1						1					1		1		3		1		3	1	1		1	1		1		1	1		1					1
C16orf91	hypothetical protein LOC283951			1		1	1		3					1	1			1		1	1	3		1			1			1	1		1	1	1	1		3					1
C16orf92	hypothetical protein LOC146378 isoform 1		3			1	1								1					3	1	3		4			1	1		1	3		1	1	1	1		1					1
C16orf93	hypothetical protein LOC90835		3	1		1	1							1	1					3	1			4		3	1			1	3			1	1	1		1			1		1
C16orf95	chromosome 16 open reading frame 95			3		1				1	1		1	1	1					1	1		1	1			1	0		1			1	1	1			1					1
C16orf96	chromosome 16 open reading frame 96			1		1	1							1	1			1		1				1			1	1		1	1		1	1	1	1		1			1		1
C17orf100	hypothetical protein LOC388327		1	1	1	1	1	1		1		1	0	1		3	1	1		1	1	1		1	1						1	1	1	1	1	1		1			1	1
C17orf101	hypothetical protein LOC79701 isoform 2							3	3			1										4	3		3	3		4			3	3			3	3		3	1	3		3
C17orf102	hypothetical protein LOC400591							3	3										3							3		4			3	3			3					3	3
C17orf103	transcript expressed during hematopoiesis 2		1	1		3		1					1				1			1		1		1	3	3						1		1	4	1				3		1
C17orf104	hypothetical protein LOC284071								3							1									3	3		4			3	3				3				3	4	3
C17orf105	hypothetical protein LOC284067							3	3																3	3		4			3	3			3	3				3	4	3
C17orf107	hypothetical protein LOC100130311		1	1	1	1	1	1		1		1	0	1		3	1	1		1	1	1		1	1						1	0	1	1	1	1		1
C17orf108	hypothetical protein LOC201229							3	3																3	3		4				3			3					3
C17orf109	chromosome 17 open reading frame 109							3	3			4											3		3	3		4			3	3			3	3		3		3		3
C17orf110	chromosome 17 open reading frame 110							3	3			4											3		3	3		4			3	3			3	3		3		3		3
C17orf112	chromosome 17 open reading frame 112							3	3			4								3					3	3		4			4	3			3	3		3		3
[truncated: 18,869 more rows]

## Sheet: Frequency of A & D & N 
GeneSymbol	GeneDescription	Frequency of amplification	Frequency of normal	Frequency of deletion
KIAA0125	KIAA0125	0.952381	0.047619	0
FAM72D	hypothetical protein LOC653573	0.857143	0.142857	0
PPIAL4G	peptidylprolyl isomerase A (cyclophilin A)-like	0.857143	0.142857	0
FAM91A2	family with sequence similarity 91, member A2	0.833333	0.166667	0
FCGR1C	Homo sapiens cDNA FLJ77773 complete cds, highly similar to Homo sapiens Fc fragment of IgG, high affinity Ia, receptor (CD64) (FCGR1A), mRNA.	0.833333	0.166667	0
RNU1-5	RNA, U1 small nuclear 5	0.833333	0.166667	0
PDE4DIP	phosphodiesterase 4D interacting protein isoform	0.809524	0.190476	0
PPIAL4C	peptidylprolyl isomerase A (cyclophilin A)-like 4C	0.809524	0.190476	0
FAM72C	SubName: Full=Family with sequence similarity 72, member C; Flags: Fragment;	0.785714	0.214286	0
NBPF8	RecName: Full=Neuroblastoma breakpoint family member 8;	0.785714	0.214286	0
NBPF9	neuroblastoma breakpoint family, member 9	0.785714	0.214286	0
PPIAL4B	peptidylprolyl isomerase A (cyclophilin A)-like	0.785714	0.214286	0
C1orf111	hypothetical protein LOC284680	0.761905	0.238095	0
C1orf226	hypothetical protein LOC400793 isoform 1	0.761905	0.238095	0
CD5L	CD5 molecule-like precursor	0.761905	0.238095	0
INSRR	insulin receptor-related receptor precursor	0.761905	0.238095	0
KIRREL	kin of IRRE like precursor	0.761905	0.238095	0
NBPF16	hypothetical protein LOC728936	0.761905	0.238095	0
NBPF23	neuroblastoma breakpoint family, member 23	0.761905	0.214286	0.0238095
NOS1AP	nitric oxide synthase 1 (neuronal) adaptor	0.761905	0.238095	0
NTRK1	neurotrophic tyrosine kinase, receptor, type 1	0.761905	0.238095	0
PBX1	pre-B-cell leukemia homeobox 1	0.761905	0.238095	0
PEAR1	platelet endothelial aggregation receptor 1	0.761905	0.238095	0
PPIAL4E	peptidylprolyl isomerase A (cyclophilin A)-like	0.761905	0.238095	0
PRCC	papillary renal cell carcinoma	0.761905	0.238095	0
SH2D1B	SH2 domain containing 1B	0.761905	0.238095	0
SH2D2A	SH2 domain protein 2A isoform 1	0.761905	0.238095	0
C1orf68	hypothetical protein LOC100129271	0.738095	0.261905	0
CFH	complement factor H isoform a precursor	0.738095	0.261905	0
CFHR1	complement factor H-related 1 precursor	0.738095	0.261905	0
CFHR2	H factor (complement)-like 3 precursor	0.738095	0.261905	0
CFHR3	complement factor H-related 3 precursor	0.738095	0.261905	0
KIRREL-IT1	KIRREL intronic transcript 1 (non-protein coding)	0.738095	0.261905	0
KPRP	keratinocyte proline-rich protein	0.738095	0.261905	0
LCE1E	late cornified envelope 1E	0.738095	0.261905	0
LCE1F	late cornified envelope 1F	0.738095	0.261905	0
LCE4A	late cornified envelope 4A	0.738095	0.261905	0
LOR	loricrin	0.738095	0.261905	0
OR11H12	olfactory receptor, family 11, subfamily H,	0.738095	0.261905	0
PGLYRP3	peptidoglycan recognition protein 3 precursor	0.738095	0.261905	0
PGLYRP4	peptidoglycan recognition protein-I-beta	0.738095	0.261905	0
S100A10	S100 calcium binding protein A10	0.738095	0.261905	0
S100A11	S100 calcium binding protein A11	0.738095	0.261905	0
S100A12	S100 calcium-binding protein A12	0.738095	0.261905	0
S100A9	S100 calcium-binding protein A9	0.738095	0.261905	0
TCHH	trichohyalin	0.738095	0.261905	0
TCHHL1	trichohyalin-like 1	0.738095	0.261905	0
ANXA13	annexin A13 isoform b	0.714286	0.238095	0.047619
C1orf110	hypothetical protein LOC339512	0.714286	0.285714	0
CHRM3	cholinergic receptor, muscarinic 3	0.714286	0.261905	0.0238095
CHRM3-AS1	CHRM3 antisense RNA 1	0.714286	0.285714	0
ETV3	ets variant gene 3 isoform 1	0.714286	0.285714	0
ETV3L	ets variant 3-like	0.714286	0.285714	0
FAM27E1	family with sequence similarity 27, member E1	0.714286	0.285714	0
FCRL1	Fc receptor-like 1 isoform 3 precursor	0.714286	0.285714	0
KLHL38	kelch-like 38	0.714286	0.261905	0.0238095
LCE1B	late cornified envelope 1B	0.714286	0.285714	0
LCE1C	late cornified envelope 1C	0.714286	0.285714	0
LCE1D	late cornified envelope 1D	0.714286	0.285714	0
LCE2A	late cornified envelope 2A	0.714286	0.285714	0
LCE2B	late cornified envelope 2B	0.714286	0.285714	0
LCE2C	late cornified envelope 2C	0.714286	0.285714	0
LCE2D	late cornified envelope 2D	0.714286	0.285714	0
LELP1	late cornified envelope-like proline-rich 1	0.714286	0.285714	0
LMX1A	LIM homeobox transcription factor 1, alpha	0.714286	0.285714	0
LRRC52	leucine rich repeat containing 52 precursor	0.714286	0.285714	0
NDRG1	N-myc downstream regulated 1	0.714286	0.238095	0.047619
PPIAL4F	peptidylprolyl isomerase A (cyclophilin A)-like	0.714286	0.285714	0
PRKAB2	AMP-activated protein kinase beta 2	0.714286	0.285714	0
PRR9	proline rich 9	0.714286	0.285714	0
RXRG	retinoid X receptor, gamma isoform a	0.714286	0.285714	0
SEC22B	SEC22 vesicle trafficking protein homolog B	0.714286	0.285714	0
TG	thyroglobulin precursor	0.714286	0.238095	0.047619
THEM4	thioesterase superfamily member 4	0.714286	0.285714	0
TNR	tenascin R precursor	0.714286	0.261905	0.0238095
ARHGEF11	Rho guanine nucleotide exchange factor (GEF) 11	0.690476	0.309524	0
ASTN1	astrotactin isoform 1	0.690476	0.309524	0
C2CD4D	C2 calcium-dependent domain containing 4D	0.690476	0.309524	0
DDR2	discoidin domain receptor family, member 2	0.690476	0.309524	0
FAM27C	Homo sapiens cDNA FLJ27519 fis, clone TST09087.	0.690476	0.309524	0
FAM78B	hypothetical protein LOC149297	0.690476	0.309524	0
FCGR1A	Fc fragment of IgG, high affinity Ia, receptor	0.690476	0.309524	0
FLG	filaggrin	0.690476	0.309524	0
FLG-AS1	FLG antisense RNA 1	0.690476	0.309524	0
FMO5	flavin containing monooxygenase 5 isoform 1	0.690476	0.309524	0
HHLA1	HERV-H LTR-associating 1	0.690476	0.261905	0.047619
HRNR	hornerin	0.690476	0.309524	0
KCNN3	small conductance calcium-activated potassium	0.690476	0.309524	0
KCNQ3	potassium voltage-gated channel KQT-like protein	0.690476	0.261905	0.047619
LCE1A	late cornified envelope 1A	0.690476	0.309524	0
LCE3A	late cornified envelope 3A	0.690476	0.309524	0
LCE3E	late cornified envelope 3E	0.690476	0.309524	0
LINGO4	leucine rich repeat and Ig domain containing 4	0.690476	0.309524	0
LRRC71	leucine rich repeat containing 71	0.690476	0.309524	0
MRPL9	mitochondrial ribosomal protein L9 precursor	0.690476	0.309524	0
NBPF14	hypothetical protein LOC25832	0.690476	0.309524	0
NBPF15	RecName: Full=Neuroblastoma breakpoint family member 15;	0.690476	0.309524	0
NBPF20	hypothetical protein LOC400818	0.690476	0.309524	0
NOTCH2NL	Notch homolog 2 N-terminal like protein	0.690476	0.309524	0
OAZ3	ornithine decarboxylase antizyme 3 isoform 1	0.690476	0.309524	0
OR2T29	olfactory receptor, family 2, subfamily T,	0.690476	0.309524	0
OR2T34	olfactory receptor, family 2, subfamily T,	0.690476	0.309524	0
PAPPA2	pappalysin 2 isoform 1	0.690476	0.309524	0
PDIA3P	SubName: Full=cDNA FLJ53558, highly similar to Protein disulfide-isomerase A3 (EC 5.3.4.1);	0.690476	0.309524	0
PHF20L1	PHD finger protein 20-like 1 isoform 1	0.690476	0.261905	0.047619
POTEM	POTE ankyrin domain family, member M	0.690476	0.309524	0
PPIAL4A	peptidylprolyl isomerase A-like 4A	0.690476	0.309524	0
PPIAL4D	peptidylprolyl isomerase A (cyclophilin A)-like 4D	0.690476	0.309524	0
RGS4	regulator of G-protein signaling 4 isoform 1	0.690476	0.309524	0
RGS5	regulator of G-protein signalling 5	0.690476	0.309524	0
RORC	RAR-related orphan receptor C isoform a	0.690476	0.309524	0
RPTN	repetin	0.690476	0.309524	0
S100A8	S100 calcium-binding protein A8	0.690476	0.309524	0
SLA	Src-like-adaptor isoform a	0.690476	0.261905	0.047619
SPRR2B	small proline-rich protein 2B	0.690476	0.309524	0
TDRKH	tudor and KH domain containing isoform b	0.690476	0.309524	0
THEM5	thioesterase superfamily member 5	0.690476	0.309524	0
TMEM71	transmembrane protein 71 isoform 1	0.690476	0.261905	0.047619
TRAPPC9	trafficking protein particle complex 9 isoform	0.690476	0.214286	0.0952381
WISP1	WNT1 inducible signaling pathway protein 1	0.690476	0.261905	0.047619
ADCY8	adenylate cyclase 8	0.666667	0.285714	0.047619
AIM2	absent in melanoma 2	0.666667	0.333333	0
ASH1L	absent, small, or homeotic 1-like	0.666667	0.333333	0
ASH1L-AS1	ASH1L antisense RNA 1	0.666667	0.333333	0
ATP1A2	Na+/K+ -ATPase alpha 2 subunit proprotein	0.666667	0.333333	0
BAI1	brain-specific angiogenesis inhibitor 1	0.666667	0.238095	0.0952381
BCAN	brevican isoform 1	0.666667	0.333333	0
C1orf204	hypothetical protein LOC284677	0.666667	0.333333	0
C8orf17	chromosome 8 open reading frame 17	0.666667	0.238095	0.0952381
CACNA1E	calcium channel, voltage-dependent, R type,	0.666667	0.333333	0
CADM3	cell adhesion molecule 3 isoform 1	0.666667	0.333333	0
CCDC19	nasopharyngeal epithelium specific protein 1	0.666667	0.333333	0
CD244	CD244 natural killer cell receptor 2B4	0.666667	0.333333	0
CFHR4	complement factor H-related 4 precursor	0.666667	0.333333	0
CHML	choroideremia-like Rab escort protein 2	0.666667	0.333333	0
CRABP2	cellular retinoic acid binding protein 2	0.666667	0.333333	0
DAP3	death-associated protein 3	0.666667	0.333333	0
DUSP23	dual specificity phosphatase 23	0.666667	0.333333	0
FAM108A2	family with sequence similarity 108, member A2	0.666667	0.333333	0
FAM27A	Homo sapiens cDNA FLJ27519 fis, clone TST09087.	0.666667	0.333333	0
FAM27D1	family with sequence similarity 27, member D1	0.666667	0.333333	0
FAM27E2	family with sequence similarity 27, member E2	0.666667	0.333333	0
FAM5C	family with sequence similarity 5, member C	0.666667	0.333333	0
FCER1A	Fc fragment of IgE, high affinity I, receptor	0.666667	0.333333	0
FCRL6	Fc receptor-like 6 precursor	0.666667	0.333333	0
FER1L6	fer-1-like 6	0.666667	0.285714	0.047619
FER1L6-AS1	FER1L6 antisense RNA 1	0.666667	0.309524	0.0238095
FER1L6-AS2	FER1L6 antisense RNA 2	0.666667	0.285714	0.047619
FLG2	filaggrin family member 2	0.666667	0.333333	0
GGT8P	Homo sapiens cDNA FLJ31276 fis, clone KIDNE2006376, weakly similar to GAMMA-GLUTAMYLTRANSPEPTIDASE 1 PRECURSOR (EC 2.3.2.2).	0.666667	0.333333	0
GJA8	connexin 50	0.666667	0.333333	0
GON4L	SubName: Full=GON4L protein; Flags: Fragment;	0.666667	0.333333	0
GPR89B	G protein-coupled receptor 89B	0.666667	0.333333	0
HAPLN2	brain link protein-1 precursor	0.666667	0.333333	0
HDGF	hepatoma-derived growth factor isoform b	0.666667	0.333333	0
HSD17B7	hydroxysteroid (17-beta) dehydrogenase 7	0.666667	0.333333	0
ISG20L2	interferon stimulated exonuclease gene	0.666667	0.333333	0
ITLN1	intelectin precursor	0.666667	0.333333	0
KCNJ10	potassium inwardly-rectifying channel, subfamily	0.666667	0.333333	0
KCNJ9	potassium inwardly-rectifying channel subfamily	0.666667	0.333333	0
KCNK9	potassium channel, subfamily K, member 9	0.666667	0.261905	0.0714286
KHDRBS3	KH domain containing, RNA binding, signal	0.666667	0.285714	0.047619
LCE3D	late cornified envelope 3D	0.666667	0.333333	0
LCE6A	late cornified envelope 6A	0.666667	0.333333	0
LY9	lymphocyte antigen 9 isoform a	0.666667	0.333333	0
LYPD8	LY6/PLAUR domain containing 8	0.666667	0.333333	0
MNDA	myeloid cell nuclear differentiation antigen	0.666667	0.333333	0
MRPL24	mitochondrial ribosomal protein L24 precursor	0.666667	0.333333	0
MSTO1	misato	0.666667	0.333333	0
NBPF24	neuroblastoma breakpoint family, member 24	0.666667	0.333333	0
NES	nestin	0.666667	0.333333	0
OC90	otoconin 90	0.666667	0.285714	0.047619
OPN3	opsin 3	0.666667	0.333333	0
OR10J3	olfactory receptor, family 10, subfamily J,	0.666667	0.333333	0
OR10Z1	olfactory receptor, family 10, subfamily Z,	0.666667	0.333333	0
OR14I1	olfactory receptor, family 14, subfamily I,	0.666667	0.333333	0
OR2G6	olfactory receptor, family 2, subfamily G,	0.666667	0.333333	0
OR2T3	olfactory receptor, family 2, subfamily T,	0.666667	0.333333	0
OR2T5	olfactory receptor, family 2, subfamily T,	0.666667	0.333333	0
OR6K2	olfactory receptor, family 6, subfamily K,	0.666667	0.333333	0
OR6K3	olfactory receptor, family 6, subfamily K,	0.666667	0.333333	0
OR6K6	olfactory receptor, family 6, subfamily K,	0.666667	0.333333	0
OR6N1	olfactory receptor, family 6, subfamily N,	0.666667	0.333333	0
PIGM	phosphatidylinositol glycan anchor biosynthesis,	0.666667	0.333333	0
POTEG	Homo sapiens POTE14A mRNA, complete cds, alternatively spliced.	0.666667	0.309524	0.0238095
PTP4A3	protein tyrosine phosphatase type IVA, member 3	0.666667	0.261905	0.0714286
PVT1	Pvt1 oncogene (non-protein coding)	0.666667	0.285714	0.047619
REXO1L1	exonuclease GOR	0.666667	0.309524	0.0238095
RNU1-6	RNA, U1 small nuclear 6	0.666667	0.333333	0
RRNAD1	ribosomal RNA adenine dimethylase domain containing 1	0.666667	0.333333	0
SAMD12	sterile alpha motif domain containing 12 isoform	0.666667	0.285714	0.047619
SIPA1L2	signal-induced proliferation-associated 1 like	0.666667	0.333333	0
SLAMF8	SLAM family member 8 precursor	0.666667	0.333333	0
SLAMF9	SLAM family member 9 isoform 1	0.666667	0.333333	0
SNTB1	basic beta 1 syntrophin	0.666667	0.285714	0.047619
SPRR2F	small proline-rich protein 2F	0.666667	0.333333	0
SPRR2G	small proline-rich protein 2G	0.666667	0.333333	0
SPTA1	spectrin, alpha, erythrocytic 1	0.666667	0.333333	0
TAGLN2	transgelin 2	0.666667	0.333333	0
TBX19	T-box 19	0.666667	0.333333	0
WDR64	WD repeat domain 64	0.666667	0.333333	0
YY1AP1	YY1-associated protein isoform 2	0.666667	0.333333	0
ZFPM2	zinc finger protein, multitype 2	0.666667	0.285714	0.047619
ADAM15	a disintegrin and metalloproteinase domain 15	0.642857	0.357143	0
ADAR	adenosine deaminase, RNA-specific isoform a	0.642857	0.357143	0
APCS	serum amyloid P component precursor	0.642857	0.357143	0
APOA1BP	apolipoprotein A-I binding protein precursor	0.642857	0.357143	0
ARHGEF2	Rho/Rac guanine nucleotide exchange factor 2	0.642857	0.357143	0
ATP1A4	Na+/K+ -ATPase alpha 4 subunit isoform 1	0.642857	0.333333	0.0238095
C1orf189	hypothetical protein LOC388701	0.642857	0.333333	0.0238095
C1orf43	hypothetical protein LOC25912 isoform 3	0.642857	0.333333	0.0238095
C1orf61	transcriptional activator of the c-fos promoter	0.642857	0.357143	0
CCT3	chaperonin containing TCP1, subunit 3 isoform a	0.642857	0.357143	0
CD1B	CD1B antigen precursor	0.642857	0.357143	0
CD1C	CD1C antigen precursor	0.642857	0.357143	0
CD1D	CD1D antigen precursor	0.642857	0.357143	0
CD1E	CD1E antigen isoform c precursor	0.642857	0.357143	0
CD48	CD48 molecule precursor	0.642857	0.357143	0
CELF3	CUGBP, Elav-like family member 3	0.642857	0.357143	0
CEP170	centrosomal protein 170kDa isoform alpha	0.642857	0.357143	0
CKS1B	CDC28 protein kinase 1B	0.642857	0.357143	0
COL22A1	collagen, type XXII, alpha 1	0.642857	0.285714	0.0714286
COLEC10	collectin sub-family member 10 precursor	0.642857	0.333333	0.0238095
CRP	C-reactive protein, pentraxin-related precursor	0.642857	0.357143	0
CSMD3	CUB and Sushi multiple domains 3 isoform 2	0.642857	0.309524	0.047619
DARC	Duffy blood group antigen isoform b	0.642857	0.357143	0
DCST1	DC-STAMP domain containing 1 isoform 1	0.642857	0.357143	0
DCST2	DC-STAMP domain containing 2	0.642857	0.357143	0
DPM3	dolichyl-phosphate mannosyltransferase	0.642857	0.357143	0
EFNA1	ephrin A1 isoform a precursor	0.642857	0.357143	0
EFNA3	ephrin A3 precursor	0.642857	0.357143	0
EFNA4	ephrin A4 isoform b	0.642857	0.357143	0
ESRRG	estrogen-related receptor gamma isoform 2	0.642857	0.333333	0.0238095
FAM189B	hypothetical protein LOC10712 isoform a	0.642857	0.357143	0
FAM91A1	hypothetical protein LOC157769	0.642857	0.309524	0.047619
FCGR2A	Fc fragment of IgG, low affinity IIa, receptor	0.642857	0.357143	0
FCGR2B	Homo sapiens FCGR2B mRNA for Fc gamma receptor IIB, partial cds.	0.642857	0.357143	0
FCRL2	Fc receptor-like 2 precursor	0.642857	0.357143	0
FCRL3	Fc receptor-like 3 precursor	0.642857	0.357143	0
FCRL4	Fc receptor-like 4 precursor	0.642857	0.357143	0
FCRL5	Fc receptor-like 5	0.642857	0.357143	0
FH	fumarate hydratase precursor	0.642857	0.357143	0
FLAD1	flavin adenine dinucleotide synthetase isoform	0.642857	0.357143	0
FMN2	formin 2	0.642857	0.357143	0
GBA	glucocerebrosidase precursor	0.642857	0.357143	0
GPATCH4	G patch domain containing 4 isoform 2	0.642857	0.357143	0
GPR20	G protein-coupled receptor 20	0.642857	0.285714	0.0714286
GREM2	gremlin 2 precursor	0.642857	0.357143	0
HAX1	HCLS1 associated protein X-1 isoform b	0.642857	0.357143	0
HIST2H2AA3	histone cluster 2, H2aa3	0.642857	0.357143	0
HIST2H3C	histone cluster 2, H3c	0.642857	0.357143	0
HIST2H3D	histone cluster 2, H3d	0.642857	0.357143	0
HIST2H4A	histone cluster 2, H4a	0.642857	0.357143	0
HPYR1	Helicobacter pylori responsive 1 (non-protein coding)	0.642857	0.309524	0.047619
IFI16	interferon, gamma-inducible protein 16	0.642857	0.357143	0
IQGAP3	IQ motif containing GTPase activating protein 3	0.642857	0.357143	0
IVL	involucrin	0.642857	0.357143	0
KIAA0907	hypothetical protein LOC22889	0.642857	0.357143	0
KIF26B	kinesin family member 26B	0.642857	0.333333	0.0238095
KMO	kynurenine 3-monooxygenase	0.642857	0.357143	0
KRTCAP2	keratinocyte associated protein 2	0.642857	0.357143	0
LAMTOR2	late endosomal/lysosomal adaptor, MAPK and MTOR activator 2	0.642857	0.357143	0
LENEP	lens epithelial protein	0.642857	0.357143	0
LMNA	lamin A/C isoform 3	0.642857	0.357143	0
LRRC6	leucine rich repeat containing 6	0.642857	0.309524	0.047619
MEF2D	myocyte enhancer factor 2D	0.642857	0.357143	0
MEX3A	MEX3A protein	0.642857	0.357143	0
MTX1	metaxin 1 isoform 1	0.642857	0.357143	0
MUC1	mucin 1 isoform 7 precursor	0.642857	0.357143	0
NCALD	neurocalcin delta	0.642857	0.309524	0.047619
NOV	nephroblastoma overexpressed precursor	0.642857	0.309524	0.047619
NUF2	NUF2, NDC80 kinetochore complex component	0.642857	0.357143	0
NUP210L	nucleoporin 210kDa-like isoform 1	0.642857	0.333333	0.0238095
OR10J5	olfactory receptor, family 10, subfamily J,	0.642857	0.357143	0
OR10K1	olfactory receptor, family 10, subfamily K,	0.642857	0.357143	0
OR10K2	olfactory receptor, family 10, subfamily K,	0.642857	0.357143	0
OR10T2	olfactory receptor, family 10, subfamily T,	0.642857	0.357143	0
OR2T27	olfactory receptor, family 2, subfamily T,	0.642857	0.357143	0
OR6N2	olfactory receptor, family 6, subfamily N,	0.642857	0.357143	0
PBXIP1	pre-B-cell leukemia homeobox interacting protein	0.642857	0.357143	0
PI4KB	catalytic phosphatidylinositol 4-kinase beta	0.642857	0.357143	0
PIP5K1A	phosphatidylinositol-4-phosphate 5-kinase, type	0.642857	0.357143	0
PLD5	phospholipase D5	0.642857	0.357143	0
PMVK	phosphomevalonate kinase	0.642857	0.357143	0
POGZ	pogo transposable element with ZNF domain	0.642857	0.357143	0
PSMB4	proteasome beta 4 subunit	0.642857	0.357143	0
PSMD4	proteasome 26S non-ATPase subunit 4	0.642857	0.357143	0
PYGO2	pygopus homolog 2	0.642857	0.357143	0
PYHIN1	pyrin and HIN domain family, member 1 alpha 1	0.642857	0.357143	0
RAB25	RAB25	0.642857	0.357143	0
RFX5	regulatory factor X, 5	0.642857	0.357143	0
RGS7	regulator of G-protein signaling 7	0.642857	0.357143	0
RHBG	RecName: Full=Ammonium transporter Rh type B; AltName: Full=Rhesus blood group family type B glycoprotein; Short=Rh family type B glycoprotein; Short=Rh type B glycoprotein;	0.642857	0.357143	0
RIIAD1	regulatory subunit of type II PKA R-subunit (RIIa) domain containing 1	0.642857	0.357143	0
RXFP4	relaxin 3 receptor 2	0.642857	0.357143	0
S100A16	S100 calcium binding protein A16	0.642857	0.357143	0
S100A2	S100 calcium binding protein A2	0.642857	0.357143	0
S100A3	S100 calcium binding protein A3	0.642857	0.357143	0
S100A4	S100 calcium-binding protein A4	0.642857	0.357143	0
S100A5	S100 calcium binding protein A5	0.642857	0.357143	0
S100A6	S100 calcium-binding protein A6	0.642857	0.357143	0
S100A7	S100 calcium binding protein A7	0.642857	0.357143	0
S100A7A	S100 calcium binding protein A7-like 1	0.642857	0.357143	0
S100A7L2	S100 calcium binding protein A7-like 2	0.642857	0.357143	0
SCAMP3	secretory carrier membrane protein 3 isoform 1	0.642857	0.357143	0
SCARNA4	Homo sapiens small Cajal body-specific RNA 4 (SCARNA4), non-coding RNA.	0.642857	0.357143	0
SELENBP1	selenium binding protein 1	0.642857	0.357143	0
SEMA4A	semaphorin B precursor	0.642857	0.357143	0
SFT2D2	SFT2 domain containing 2	0.642857	0.357143	0
SHC1	SHC-transforming protein 1 isoform 2	0.642857	0.357143	0
SLAMF1	signaling lymphocytic activation molecule family	0.642857	0.357143	0
SLAMF7	SLAM family member 7	0.642857	0.357143	0
SLC30A8	solute carrier family 30 member 8	0.642857	0.309524	0.047619
SLC50A1	solute carrier family 50 (sugar transporter), member 1	0.642857	0.357143	0
SMCP	sperm mitochondria-associated cysteine-rich	0.642857	0.357143	0
SNORA42	Homo sapiens small nucleolar RNA, H/ACA box 42 (SNORA42), non-coding RNA.	0.642857	0.357143	0
SPRR1A	small proline-rich protein 1A	0.642857	0.357143	0
SPRR2E	small proline-rich protein 2E	0.642857	0.357143	0
SPRR4	small proline-rich protein 4	0.642857	0.357143	0
SSR2	signal sequence receptor, beta precursor	0.642857	0.357143	0
THBS3	thrombospondin 3 precursor	0.642857	0.357143	0
TPM3	tropomyosin 3 isoform 1	0.642857	0.333333	0.0238095
TRIM46	tripartite motif-containing 46	0.642857	0.357143	0
TSACC	TSSK6 activating co-chaperone	0.642857	0.357143	0
TTC24	tetratricopeptide repeat domain 24	0.642857	0.357143	0
UAP1	UDP-N-acetylglucosamine pyrophosphorylase 1	0.642857	0.357143	0
UBAP2L	ubiquitin associated protein 2-like isoform a	0.642857	0.357143	0
UBQLN4	ataxin-1 ubiquitin-like interacting protein	0.642857	0.357143	0
UCK2	uridine-cytidine kinase 2	0.642857	0.357143	0
ZBTB7B	zinc finger and BTB domain containing 7B	0.642857	0.357143	0
ZNF687	zinc finger protein 687	0.642857	0.357143	0
ZP4	zona pellucida glycoprotein 4 preproprotein	0.642857	0.357143	0
AARD	alanine and arginine rich domain containing protein	0.619048	0.357143	0.0238095
ADAMTS4	ADAM metallopeptidase with thrombospondin type 1	0.619048	0.380952	0
ALDH9A1	aldehyde dehydrogenase 9A1	0.619048	0.380952	0
ANGPT1	angiopoietin 1 precursor	0.619048	0.333333	0.047619
ANP32E	acidic (leucine-rich) nuclear phosphoprotein 32	0.619048	0.380952	0
ANXA9	annexin A9	0.619048	0.380952	0
APOA2	apolipoprotein A-II preproprotein	0.619048	0.380952	0
AQP10	aquaporin 10	0.619048	0.380952	0
ARHGAP30	Rho GTPase activating protein 30 isoform 2	0.619048	0.380952	0
ARNT	aryl hydrocarbon receptor nuclear translocator	0.619048	0.380952	0
ASAP1	development and differentiation enhancing factor	0.619048	0.333333	0.047619
ASH1L-IT1	ASH1L intronic transcript 1 (non-protein coding)	0.619048	0.380952	0
ATF6	activating transcription factor 6	0.619048	0.380952	0
ATP8B2	ATPase, class I, type 8B, member 2 isoform a	0.619048	0.380952	0
B4GALT3	UDP-Gal:betaGlcNAc beta 1,4-	0.619048	0.380952	0
BOLA1	bolA-like 1	0.619048	0.380952	0
C1orf112	hypothetical protein LOC55732	0.619048	0.380952	0
C1orf192	hypothetical protein LOC257177	0.619048	0.380952	0
C1orf27	odorant response abnormal 4 isoform 1	0.619048	0.380952	0
CA14	carbonic anhydrase XIV precursor	0.619048	0.380952	0
CAMK1G	calcium/calmodulin-dependent protein kinase IG	0.619048	0.357143	0.0238095
CD160	CD160 antigen precursor	0.619048	0.357143	0.0238095
CD1A	CD1A antigen precursor	0.619048	0.380952	0
CERS2	ceramide synthase 2	0.619048	0.380952	0
CGN	cingulin	0.619048	0.380952	0
CHRNB2	neuronal nicotinic acetylcholine receptor beta 2	0.619048	0.380952	0
CHTOP	chromatin target of PRMT1	0.619048	0.380952	0
CLK2	CDC-like kinase 2	0.619048	0.380952	0
COL14A1	collagen, type XIV, alpha 1 precursor	0.619048	0.333333	0.047619
COPA	coatomer protein complex, subunit alpha isoform	0.619048	0.357143	0.0238095
CPQ	carboxypeptidase Q	0.619048	0.333333	0.047619
CRB1	crumbs homolog 1 precursor	0.619048	0.380952	0
CRCT1	cysteine-rich C-terminal 1	0.619048	0.380952	0
CREB3L4	cAMP responsive element binding protein 3-like	0.619048	0.380952	0
CRNN	cornulin	0.619048	0.380952	0
CRTC2	CREB regulated transcription coactivator 2	0.619048	0.380952	0
CTSK	cathepsin K preproprotein	0.619048	0.380952	0
CTSS	cathepsin S preproprotein	0.619048	0.380952	0
DCAF8	DDB1 and CUL4 associated factor 8	0.619048	0.357143	0.0238095
DCSTAMP	dendrocyte expressed seven transmembrane protein	0.619048	0.333333	0.047619
DEDD	death effector domain-containing protein	0.619048	0.380952	0
DENND4B	DENN/MADD domain containing 4B	0.619048	0.380952	0
DEPTOR	DEP domain containing MTOR-interacting protein	0.619048	0.333333	0.047619
DERL1	Der1-like domain family, member 1 isoform a	0.619048	0.333333	0.047619
DNM3	dynamin 3 isoform a	0.619048	0.380952	0
DUSP12	dual specificity phosphatase 12	0.619048	0.380952	0
EFR3A	EFR3 homolog A	0.619048	0.333333	0.047619
ENPP2	autotaxin isoform 3 preproprotein	0.619048	0.333333	0.047619
EXT1	exostosin 1	0.619048	0.333333	0.047619
FAM63A	hypothetical protein LOC55793 isoform 3	0.619048	0.380952	0
FAM83A	hypothetical protein LOC84985 isoform b	0.619048	0.380952	0
FCER1G	Fc fragment of IgE, high affinity I, receptor	0.619048	0.380952	0
FCGR2C	Fc fragment of IgG, low affinity IIc, receptor	0.619048	0.380952	0
FCGR3A	Fc fragment of IgG, low affinity IIIa, receptor	0.619048	0.380952	0
FCRLA	Fc receptor-like and mucin-like 1	0.619048	0.380952	0
FCRLB	Fc receptor-like B	0.619048	0.380952	0
FDPS	farnesyl diphosphate synthase isoform a	0.619048	0.380952	0
GALNT2	polypeptide N-acetylgalactosaminyltransferase 2	0.619048	0.380952	0
GATAD2B	GATA zinc finger domain containing 2B	0.619048	0.380952	0
GJA5	connexin 40	0.619048	0.380952	0
GML	glycosylphosphatidylinositol anchored molecule	0.619048	0.285714	0.0952381
GORAB	RecName: Full=RAB6-interacting golgin; AltName: Full=N-terminal kinase-like-binding protein 1; Short=NTKL-binding protein 1; Short=NTKL-BP1; Short=hNTKL-BP1; AltName: Full=SCY1-like 1-binding protein 1; Short=SCYL1-binding protein 1; Short=SCYL1-BP1;	0.619048	0.380952	0
GPR89A	Homo sapiens HSPC201 mRNA, complete cds.	0.619048	0.380952	0
GPR89C	G protein-coupled receptor 89C	0.619048	0.380952	0
GRHL2	transcription factor CP2-like 3	0.619048	0.333333	0.047619
HERC2P3	RecName: Full=Putative HERC2-like protein 3;	0.619048	0.357143	0.0238095
HHAT	hedgehog acyltransferase	0.619048	0.357143	0.0238095
HIST2H2AA4	histone cluster 2, H2aa4	0.619048	0.380952	0
HIST2H2AB	histone cluster 2, H2ab	0.619048	0.380952	0
HIST2H2AC	histone cluster 2, H2ac	0.619048	0.380952	0
HIST2H2BE	histone cluster 2, H2be	0.619048	0.380952	0
HIST2H3A	histone cluster 2, H3a	0.619048	0.380952	0
HIST2H4B	Homo sapiens cDNA, FLJ92294, Homo sapiens H4 histone family, member N (H4FN), mRNA.	0.619048	0.380952	0
HMCN1	hemicentin 1 precursor	0.619048	0.380952	0
HSPA6	heat shock 70kDa protein 6 (HSP70B')	0.619048	0.380952	0
HSPA7	RecName: Full=Putative heat shock 70 kDa protein 7; AltName: Full=Heat shock 70 kDa protein B;	0.619048	0.380952	0
IL6R	interleukin 6 receptor isoform 1 precursor	0.619048	0.380952	0
INTS3	integrator complex subunit 3	0.619048	0.380952	0
JTB	jumping translocation breakpoint precursor	0.619048	0.380952	0
KCNH1	potassium voltage-gated channel, subfamily H,	0.619048	0.357143	0.0238095
KCNT2	potassium channel, subfamily T, member 2	0.619048	0.380952	0
KIFAP3	kinesin-associated protein 3	0.619048	0.380952	0
KLHDC9	kelch/ankyrin repeat containing cyclin A1	0.619048	0.380952	0
LAMB3	laminin, beta 3 precursor	0.619048	0.357143	0.0238095
LCE5A	late cornified envelope 5A	0.619048	0.380952	0
LRP12	low density lipoprotein-related protein 12	0.619048	0.333333	0.047619
MAL2	MAL2 proteolipid protein	0.619048	0.333333	0.047619
METTL11B	methyltransferase like 11B	0.619048	0.380952	0
METTL13	CGI-01 protein isoform 1	0.619048	0.380952	0
METTL18	methyltransferase like 18	0.619048	0.380952	0
MGST3	microsomal glutathione S-transferase 3	0.619048	0.380952	0
MPZ	myelin protein zero	0.619048	0.357143	0.0238095
MYC	myc proto-oncogene protein	0.619048	0.333333	0.047619
NBPF11	SubName: Full=NBPF11 protein; SubName: Full=cDNA FLJ61663, highly similar to Homo sapiens phosphodiesterase 4D interacting protein, transcript variant 1, mRNA;	0.619048	0.380952	0
NBPF12	SubName: Full=Putative uncharacterized protein NBPF12; Flags: Fragment;	0.619048	0.380952	0
NCSTN	nicastrin precursor	0.619048	0.380952	0
NDUFS2	NADH dehydrogenase (ubiquinone) Fe-S protein 2	0.619048	0.380952	0
NHLH1	nescient helix loop helix 1	0.619048	0.380952	0
NIT1	nitrilase 1	0.619048	0.380952	0
NR1I3	constitutive androstane receptor isoform 6	0.619048	0.357143	0.0238095
OCLM	oculomedin	0.619048	0.380952	0
OR10J1	olfactory receptor, family 10, subfamily J,	0.619048	0.380952	0
OR10R2	olfactory receptor, family 10, subfamily R,	0.619048	0.380952	0
OR10X1	olfactory receptor, family 10, subfamily X,	0.619048	0.380952	0
OR11L1	olfactory receptor, family 11, subfamily L,	0.619048	0.380952	0
OR14A16	olfactory receptor, family 14, subfamily A,	0.619048	0.380952	0
OR6P1	olfactory receptor, family 6, subfamily P,	0.619048	0.380952	0
OXR1	oxidation resistance 1 isoform 1	0.619048	0.333333	0.047619
PCP4L1	Purkinje cell protein 4 like 1	0.619048	0.357143	0.0238095
PDC	phosducin isoform a	0.619048	0.380952	0
PDZK1	PDZ domain containing 1	0.619048	0.357143	0.0238095
PEX19	peroxisomal biogenesis factor 19 isoform a	0.619048	0.357143	0.0238095
PFDN2	prefoldin subunit 2	0.619048	0.380952	0
PGBD5	piggyBac transposable element derived 5	0.619048	0.380952	0
PKLR	pyruvate kinase, liver and RBC isoform 2	0.619048	0.380952	0
PLEKHO1	pleckstrin homology domain containing, family O	0.619048	0.380952	0
PLXNA2	plexin A2 precursor	0.619048	0.357143	0.0238095
PMF1	polyamine-modulated factor 1	0.619048	0.380952	0
POU5F1B	POU class 5 homeobox 1B	0.619048	0.333333	0.047619
PPOX	protoporphyrinogen oxidase	0.619048	0.380952	0
PSG1	pregnancy specific beta-1-glycoprotein 1	0.619048	0.357143	0.0238095
PVRL4	poliovirus receptor-related 4 precursor	0.619048	0.380952	0
RAB13	RAB13, member RAS oncogene family	0.619048	0.380952	0
RIMS2	regulating synaptic membrane exocytosis 2	0.619048	0.333333	0.047619
RIT1	Ras-like without CAAX 1	0.619048	0.380952	0
RNF115	Rabring 7	0.619048	0.357143	0.0238095
RNU1-9	RNA, U1 small nuclear 9	0.619048	0.380952	0
RPL31P11	Homo sapiens cDNA clone IMAGE:6574909, containing frame-shift errors.	0.619048	0.380952	0
RPS27	ribosomal protein S27	0.619048	0.380952	0
RSPO2	R-spondin family, member 2 precursor	0.619048	0.333333	0.047619
RUSC1	RUN and SH3 domain containing 1 isoform a	0.619048	0.380952	0
RUSC1-AS1	RUSC1 antisense RNA 1	0.619048	0.380952	0
S100A1	S100 calcium binding protein A1	0.619048	0.380952	0
S100A13	S100 calcium binding protein A13	0.619048	0.380952	0
S100A14	S100 calcium binding protein A14	0.619048	0.380952	0
SCYL3	SCY1-like 3 isoform 2	0.619048	0.380952	0
SDHC	succinate dehydrogenase complex, subunit C	0.619048	0.357143	0.0238095
SELE	selectin E precursor	0.619048	0.380952	0
SETDB1	SET domain, bifurcated 1 isoform 2	0.619048	0.380952	0
SHE	Src homology 2 domain containing E	0.619048	0.380952	0
SLC25A44	solute carrier family 25, member 44	0.619048	0.380952	0
SLC27A3	solute carrier family 27 member 3	0.619048	0.380952	0
SLC39A1	solute carrier family 39 (zinc transporter),	0.619048	0.380952	0
SLC6A18	solute carrier family 6, member 18	0.619048	0.380952	0
SMYD3	SET and MYND domain containing 3	0.619048	0.333333	0.047619
SNX27	sorting nexin family member 27	0.619048	0.380952	0
SPRR1B	small proline-rich protein 1B	0.619048	0.380952	0
SPRR2A	small proline-rich protein 2A	0.619048	0.380952	0
SPRR2D	Homo sapiens cDNA clone IMAGE:7939646.	0.619048	0.380952	0
SPRR3	small proline-rich protein 3	0.619048	0.380952	0
ST3GAL1	ST3 beta-galactoside alpha-2,3-sialyltransferase	0.619048	0.333333	0.047619
SYT11	synaptotagmin XI	0.619048	0.380952	0
TDRD10	tudor domain containing 10 isoform b	0.619048	0.380952	0
TERT	telomerase reverse transcriptase isoform 2	0.619048	0.333333	0.047619
TMCO1	transmembrane and coiled-coil domains 1	0.619048	0.380952	0
TMEM74	transmembrane protein 74	0.619048	0.333333	0.047619
TMEM75	Homo sapiens cDNA FLJ36105 fis, clone TESTI2021463.	0.619048	0.333333	0.047619
TNFRSF11B	osteoprotegerin precursor	0.619048	0.357143	0.0238095
TOMM40L	translocase of outer mitochondrial membrane 40	0.619048	0.380952	0
TPR	nuclear pore complex-associated protein TPR	0.619048	0.380952	0
TRIM58	tripartite motif-containing 58	0.619048	0.380952	0
TSNARE1	t-SNARE domain containing 1	0.619048	0.285714	0.0952381
TUFT1	tuftelin 1 isoform 1	0.619048	0.380952	0
UBE2Q1	ubiquitin-conjugating enzyme E2Q	0.619048	0.380952	0
UBE2Q1-AS1	UBE2Q1 antisense RNA 1	0.619048	0.380952	0
UFC1	ubiquitin-fold modifier conjugating enzyme 1	0.619048	0.380952	0
UHMK1	kinase interacting stathmin	0.619048	0.380952	0
USF1	upstream stimulatory factor 1 isoform 1	0.619048	0.380952	0
USP21	ubiquitin-specific protease 21	0.619048	0.380952	0
VAMP4	vesicle-associated membrane protein 4	0.619048	0.380952	0
VANGL2	vang-like 2	0.619048	0.380952	0
VPS45	vacuolar protein sorting 45A	0.619048	0.380952	0
WDR67	WD repeat domain 67 isoform 1	0.619048	0.333333	0.047619
ZHX2	zinc fingers and homeoboxes 2	0.619048	0.333333	0.047619
ACBD6	acyl-coenzyme A binding domain containing 6	0.595238	0.380952	0.0238095
ACP6	acid phosphatase 6, lysophosphatidic precursor	0.595238	0.404762	0
ADAMTSL4	thrombospondin repeat containing 1 isoform 1	0.595238	0.404762	0
ADCY10	adenylate cyclase 10	0.595238	0.404762	0
AHCTF1	transcription factor ELYS	0.595238	0.404762	0
ANKRD34A	ankyrin repeat domain 34	0.595238	0.404762	0
ANKRD35	ankyrin repeat domain 35	0.595238	0.404762	0
ANKRD46	ankyrin repeat domain 46	0.595238	0.357143	0.047619
ARC	activity-regulated cytoskeleton-associated	0.595238	0.309524	0.0952381
ARV1	ARV1 homolog	0.595238	0.404762	0
ASPM	asp (abnormal spindle)-like, microcephaly	0.595238	0.404762	0
ATAD2	ATPase family, AAA domain containing 2	0.595238	0.357143	0.047619
ATP1B1	Na+/K+ -ATPase beta 1 subunit isoform b	0.595238	0.404762	0
BCL9	B-cell CLL/lymphoma 9	0.595238	0.404762	0
BGLAP	osteocalcin preproprotein	0.595238	0.404762	0
BLZF1	basic leucine zipper nuclear factor 1	0.595238	0.404762	0
BNIPL	BCL2/adenovirus E1B 19kD interacting protein	0.595238	0.404762	0
C1orf105	hypothetical protein LOC92346	0.595238	0.404762	0
C1orf114	hypothetical protein LOC57821	0.595238	0.404762	0
C1orf129	hypothetical protein LOC80133 isoform 1	0.595238	0.404762	0
C1orf138	chromosome 1 open reading frame 138	0.595238	0.404762	0
C1orf198	hypothetical protein LOC84886 isoform 2	0.595238	0.404762	0
C1orf56	hypothetical protein LOC54964 precursor	0.595238	0.404762	0
C1orf85	kidney predominant protein NCU-G1 precursor	0.595238	0.404762	0
C1orf95	hypothetical protein LOC375057	0.595238	0.404762	0
C8orf76	hypothetical protein LOC84933	0.595238	0.404762	0
CASQ1	calsequestrin 1	0.595238	0.380952	0.0238095
CCDC26	Homo sapiens coiled-coil domain containing 26, mRNA (cDNA clone IMAGE:4699288).	0.595238	0.357143	0.047619
CD247	T-cell receptor zeta chain isoform 1 precursor	0.595238	0.404762	0
CD84	CD84 molecule	0.595238	0.404762	0
CDC42SE1	CDC42 small effector 1	0.595238	0.404762	0
CFHR5	complement factor H-related 5 precursor	0.595238	0.404762	0
CHD1L	chromodomain helicase DNA binding protein	0.595238	0.404762	0
CREG1	cellular repressor of E1A-stimulated genes	0.595238	0.404762	0
DCAF13	WD repeats and SOF1 domain containing	0.595238	0.357143	0.047619
DCAF6	IQ motif and WD repeats 1 isoform a	0.595238	0.404762	0
DISC1	disrupted in schizophrenia 1 isoform L	0.595238	0.380952	0.0238095
DPT	dermatopontin precursor	0.595238	0.404762	0
DUSP27	dual specificity phosphatase 27	0.595238	0.404762	0
ECM1	extracellular matrix protein 1 isoform 1	0.595238	0.404762	0
EFCAB2	SubName: Full=EF-hand calcium binding domain 2; SubName: Full=Putative uncharacterized protein EFCAB2; Flags: Fragment;	0.595238	0.404762	0
EIF3E	eukaryotic translation initiation factor 3,	0.595238	0.357143	0.047619
EMC2	ER membrane protein complex subunit 2	0.595238	0.357143	0.047619
EYA1	eyes absent 1 isoform b	0.595238	0.357143	0.047619
F11R	F11 receptor precursor	0.595238	0.404762	0
F13B	coagulation factor XIII B subunit precursor	0.595238	0.404762	0
F5	coagulation factor V precursor	0.595238	0.404762	0
FAM135B	hypothetical protein LOC51059	0.595238	0.333333	0.0714286
FAM49B	hypothetical protein LOC51571	0.595238	0.357143	0.047619
FAM5B	family with sequence similarity 5, member B	0.595238	0.380952	0.0238095
FAM84B	family with sequence similarity 84, member B	0.595238	0.357143	0.047619
FAM89A	family with sequence similarity 89, member A	0.595238	0.404762	0
FBXO32	F-box only protein 32 isoform 1	0.595238	0.357143	0.047619
FMO1	flavin containing monooxygenase 1	0.595238	0.404762	0
FMO2	flavin containing monooxygenase 2	0.595238	0.404762	0
FMO3	flavin containing monooxygenase 3	0.595238	0.404762	0
FMO4	flavin containing monooxygenase 4	0.595238	0.404762	0
FMO6P	SubName: Full=Putative uncharacterized protein FMO6P;	0.595238	0.404762	0
GABPB2	GA repeat binding protein, beta 2	0.595238	0.404762	0
GNRHR2	Homo sapiens gonadotropin-releasing hormone (type 2) receptor 2 (GNRHR2), non-coding RNA.	0.595238	0.404762	0
GOLGA6L6	golgi autoantigen, golgin subfamily a, 6-like 6	0.595238	0.404762	0
GOLPH3L	Golgi phosphoprotein 3-like	0.595238	0.404762	0
GPA33	transmembrane glycoprotein A33 precursor	0.595238	0.404762	0
HAS2	hyaluronan synthase 2	0.595238	0.357143	0.047619
HAS2-AS1	HAS2 antisense RNA 1	0.595238	0.357143	0.047619
HCN3	hyperpolarization activated cyclic	0.595238	0.404762	0
HFE2	hemojuvelin isoform a precursor	0.595238	0.404762	0
HORMAD1	HORMA domain containing 1	0.595238	0.404762	0
ILDR2	immunoglobulin-like domain containing receptor	0.595238	0.404762	0
ILF2	interleukin enhancer binding factor 2	0.595238	0.404762	0
IRF2BP2	interferon regulatory factor 2 binding protein 2	0.595238	0.404762	0
ITGA10	integrin, alpha 10 precursor	0.595238	0.404762	0
ITLN2	intelectin 2 precursor	0.595238	0.404762	0
JRK	jerky isoform b	0.595238	0.309524	0.0952381
KCNK2	potassium channel, subfamily K, member 2 isoform	0.595238	0.404762	0
KIAA0196	strumpellin	0.595238	0.357143	0.047619
KLF10	Kruppel-like factor 10 isoform b	0.595238	0.357143	0.047619
LHX4	LIM homeobox protein 4	0.595238	0.404762	0
LIX1L	Lix1 homolog (mouse) like	0.595238	0.404762	0
LY6D	lymphocyte antigen 6 complex, locus D precursor	0.595238	0.333333	0.0714286
LYNX1	Ly-6 neurotoxin-like protein 1 isoform a	0.595238	0.333333	0.0714286
LYPD2	LY6/PLAUR domain containing 2 precursor	0.595238	0.333333	0.0714286
LYSMD1	LysM, putative peptidoglycan-binding, domain	0.595238	0.404762	0
MCL1	myeloid cell leukemia sequence 1 isoform 1	0.595238	0.404762	0
MED30	TRAP/Mediator complex component TRAP25	0.595238	0.357143	0.047619
MLLT11	MLLT11 protein	0.595238	0.404762	0
MPZL1	myelin protein zero-like 1 isoform a	0.595238	0.404762	0
MRPL13	mitochondrial ribosomal protein L13	0.595238	0.357143	0.047619
MTBP	Mdm2, transformed 3T3 cell double minute 2, p53	0.595238	0.357143	0.047619
MTMR11	myotubularin related protein 11 isoform b	0.595238	0.404762	0
MTSS1	metastasis suppressor 1	0.595238	0.357143	0.047619
MYOC	myocilin precursor	0.595238	0.404762	0
NACAP1	SubName: Full=NACAP1 protein;	0.595238	0.357143	0.047619
NBPF10	hypothetical protein LOC100132406	0.595238	0.404762	0
NDUFB9	NADH dehydrogenase (ubiquinone) 1 beta	0.595238	0.357143	0.047619
NFASC	neurofascin isoform 1 precursor	0.595238	0.404762	0
NME7	nucleoside diphosphate kinase 7 isoform b	0.595238	0.404762	0
NPR1	natriuretic peptide receptor 1 precursor	0.595238	0.404762	0
NSMCE2	non-SMC element 2, MMS21 homolog	0.595238	0.357143	0.047619
NTPCR	nucleoside-triphosphatase, cancer-related	0.595238	0.404762	0
NUDT17	nudix (nucleoside diphosphate linked moiety	0.595238	0.404762	0
OLFML2B	olfactomedin-like 2B precursor	0.595238	0.404762	0
OR14C36	olfactory receptor, family 14, subfamily C,	0.595238	0.404762	0
OR2M7	olfactory receptor, family 2, subfamily M,	0.595238	0.404762	0
OR2T12	olfactory receptor, family 2, subfamily T,	0.595238	0.404762	0
OR2T2	olfactory receptor, family 2, subfamily T,	0.595238	0.404762	0
OR2T33	olfactory receptor, family 2, subfamily T,	0.595238	0.404762	0
OR2T4	olfactory receptor, family 2, subfamily T,	0.595238	0.404762	0
OR2W3	olfactory receptor, family 2, subfamily W,	0.595238	0.404762	0
OR6Y1	olfactory receptor, family 6, subfamily Y,	0.595238	0.404762	0
OTUD7B	zinc finger protein Cezanne	0.595238	0.404762	0
PABPC1	poly(A) binding protein, cytoplasmic 1	0.595238	0.357143	0.047619
PAQR6	progestin and adipoQ receptor family member VI	0.595238	0.404762	0
PCAT1	prostate cancer associated transcript 1 (non-protein coding)	0.595238	0.357143	0.047619
PCNXL2	pecanex-like 2	0.595238	0.380952	0.0238095
PEA15	phosphoprotein enriched in astrocytes 15	0.595238	0.380952	0.0238095
PEX11B	peroxisomal biogenesis factor 11 beta	0.595238	0.404762	0
PIAS3	protein inhibitor of activated STAT, 3	0.595238	0.404762	0
PIGC	phosphatidylinositol glycan, class C	0.595238	0.404762	0
POLR3C	polymerase (RNA) III (DNA directed) polypeptide	0.595238	0.380952	0.0238095
POLR3GL	polymerase (RNA) III (DNA directed) polypeptide	0.595238	0.404762	0
POU2F1	POU class 2 homeobox 1	0.595238	0.404762	0
PRG4	proteoglycan 4 isoform A	0.595238	0.404762	0
PRRC2C	proline-rich coiled-coil 2C	0.595238	0.404762	0
PRUNE	prune	0.595238	0.404762	0
PSG6	pregnancy specific beta-1-glycoprotein 6 isoform	0.595238	0.380952	0.0238095
QSOX1	quiescin Q6 sulfhydryl oxidase 1 isoform b	0.595238	0.404762	0
RAD21	RAD21 homolog	0.595238	0.380952	0.0238095
RAD21-AS1	RAD21 antisense RNA 1	0.595238	0.380952	0.0238095
RASAL2	RAS protein activator like 2 isoform 2	0.595238	0.404762	0
RBM8A	RNA binding motif protein 8A	0.595238	0.404762	0
RCSD1	RCSD domain containing 1	0.595238	0.404762	0
RNF139	ring finger protein 139	0.595238	0.357143	0.047619
RPRD2	Regulation of nuclear pre-mRNA domain containing	0.595238	0.404762	0
RUNX1T1	acute myelogenous leukemia 1 translocation 1	0.595238	0.357143	0.047619
SCCPDH	saccharopine dehydrogenase (putative)	0.595238	0.404762	0
SCNM1	sodium channel modifier 1	0.595238	0.404762	0
SDC2	syndecan 2 precursor	0.595238	0.380952	0.0238095
SELL	selectin L precursor	0.595238	0.404762	0
SELP	selectin P precursor	0.595238	0.404762	0
SEMA6C	semaphorin Y precursor	0.595238	0.404762	0
SF3B4	splicing factor 3b, subunit 4	0.595238	0.404762	0
SLAMF6	activating NK receptor precursor	0.595238	0.404762	0
SLC19A2	solute carrier family 19, member 2	0.595238	0.404762	0
SLC25A32	solute carrier family 25, member 32	0.595238	0.357143	0.047619
SLC6A19	solute carrier family 6, member 19	0.595238	0.404762	0
SMG5	SMG5 homolog nonsense mediated mRNA decay	0.595238	0.404762	0
SNAPIN	SNAP-associated protein	0.595238	0.404762	0
SNX31	sorting nexin 31	0.595238	0.357143	0.047619
SPATA17	spermatogenesis associated 17	0.595238	0.380952	0.0238095
STK3	SubName: Full=cDNA FLJ77336, highly similar to Homo sapiens serine/threonine kinase 3 (STE20 homolog, yeast) (STK3), mRNA; SubName: Full=Serine/threonine kinase 3 (STE20 homolog, yeast);	0.595238	0.357143	0.047619
SUCO	SUN domain containing ossification factor	0.595238	0.404762	0
SV2A	synaptic vesicle glycoprotein 2	0.595238	0.404762	0
TAF2	TBP-associated factor 2	0.595238	0.357143	0.047619
TARS2	threonyl-tRNA synthetase 2, mitochondrial	0.595238	0.404762	0
TATDN1	Homo sapiens CDA11 mRNA, complete cds.	0.595238	0.357143	0.047619
TGFB2	transforming growth factor, beta 2 isoform 1	0.595238	0.380952	0.0238095
TIPRL	TIP41, TOR signalling pathway regulator-like	0.595238	0.404762	0
TMEM65	transmembrane protein 65	0.595238	0.357143	0.047619
TMEM79	transmembrane protein 79	0.595238	0.404762	0
TMOD4	tropomodulin 4 (muscle)	0.595238	0.404762	0
TNFAIP8L2	tumor necrosis factor, alpha-induced protein	0.595238	0.404762	0
TNN	tenascin N precursor	0.595238	0.404762	0
TNR-IT1	TNR intronic transcript 1 (non-protein coding)	0.595238	0.380952	0.0238095
TRIB1	G-protein-coupled receptor induced protein	0.595238	0.380952	0.0238095
TRMT12	homolog of yeast tRNA methyltransferase 12	0.595238	0.357143	0.047619
TSNAX	translin-associated factor X	0.595238	0.404762	0
TSTD1	putative thiosulfate sulfurtransferase KAT	0.595238	0.404762	0
TTC13	tetratricopeptide repeat domain 13 isoform a	0.595238	0.404762	0
TXNIP	thioredoxin interacting protein	0.595238	0.404762	0
UTP23	UTP23, small subunit (SSU) processome component,	0.595238	0.357143	0.047619
VHLL	von Hippel-Lindau tumor suppressor-like	0.595238	0.404762	0
VPS13B	vacuolar protein sorting 13B isoform 5	0.595238	0.357143	0.047619
VPS72	transcription factor-like 1	0.595238	0.404762	0
WDYHV1	WDYHV motif containing 1	0.595238	0.357143	0.047619
YWHAZ	tyrosine 3/tryptophan 5 -monooxygenase	0.595238	0.357143	0.047619
ZFAT	zinc finger protein 406 isoform ZFAT-1	0.595238	0.357143	0.047619
ZFAT-AS1	ZFAT antisense RNA 1	0.595238	0.357143	0.047619
ZHX1	zinc fingers and homeoboxes 1	0.595238	0.404762	0
ZHX1-C8ORF76	ZHX1-C8ORF76 readthrough	0.595238	0.404762	0
ABRA	actin-binding Rho activating protein	0.571429	0.380952	0.047619
AGT	angiotensinogen preproprotein	0.571429	0.428571	0
ANKRD45	ankyrin repeat domain 45	0.571429	0.428571	0
APH1A	anterior pharynx defective 1 homolog A isoform	0.571429	0.428571	0
ARHGEF35	Rho guanine nucleotide exchange factor (GEF) 35	0.571429	0.404762	0.0238095
ATP6V0D2	ATPase, H+ transporting, lysosomal 38kDa, V0	0.571429	0.380952	0.047619
ATP6V1C1	ATPase, H+ transporting, lysosomal V1 subunit	0.571429	0.380952	0.047619
BAALC	brain and acute leukemia, cytoplasmic isoform 1	0.571429	0.380952	0.047619
BRD9	RecName: Full=Bromodomain-containing protein 9; AltName: Full=Rhabdomyosarcoma antigen MU-RMS-40.8;	0.571429	0.357143	0.0714286
C1orf51	hypothetical protein LOC148523	0.571429	0.428571	0
C1orf54	hypothetical protein LOC79630 precursor	0.571429	0.428571	0
C8orf56	RecName: Full=Putative uncharacterized protein C8orf34;	0.571429	0.380952	0.047619
C8orf87	chromosome 8 open reading frame 87	0.571429	0.380952	0.047619
CACNA1S	calcium channel, voltage-dependent, L type,	0.571429	0.428571	0
CAPN2	calpain 2 isoform 1	0.571429	0.404762	0.0238095
CAPN8	calpain 8	0.571429	0.404762	0.0238095
CDH4	cadherin 4, type 1 preproprotein	0.571429	0.428571	0
CNBD1	cyclic nucleotide binding domain containing 1	0.571429	0.380952	0.047619
CNTN2	contactin 2 precursor	0.571429	0.428571	0
COG2	component of oligomeric golgi complex 2 isoform	0.571429	0.428571	0
COL20A1	collagen, type XX, alpha 1	0.571429	0.428571	0
CTAGE8	CTAGE family, member 8	0.571429	0.404762	0.0238095
CTHRC1	collagen triple helix repeat containing 1	0.571429	0.380952	0.047619
DENND1B	DENN/MADD domain containing 1B isoform 1	0.571429	0.428571	0
DIEXF	digestive organ expansion factor homolog (zebrafish)	0.571429	0.404762	0.0238095
DNM3-IT1	DNM3 intronic transcript 1 (non-protein coding)	0.571429	0.428571	0
DNM3OS	DNM3 opposite strand/antisense RNA	0.571429	0.428571	0
DPYS	dihydropyrimidinase	0.571429	0.380952	0.047619
DSCC1	defective in sister chromatid cohesion 1	0.571429	0.380952	0.047619
EIF3H	eukaryotic translation initiation factor 3,	0.571429	0.380952	0.047619
ENSA	endosulfine alpha isoform 5	0.571429	0.428571	0
ENY2	enhancer of yellow 2 homolog	0.571429	0.380952	0.047619
FAM72A	hypothetical protein LOC729533	0.571429	0.428571	0
FASLG	fas ligand	0.571429	0.428571	0
FZD6	frizzled 6 isoform a precursor	0.571429	0.380952	0.047619
GLI4	GLI-Kruppel family member GLI4	0.571429	0.357143	0.0714286
GOLGA8C	golgin A8 family, member C	0.571429	0.428571	0
GPR161	G protein-coupled receptor 161 isoform 2	0.571429	0.428571	0
GSDMC	melanoma-derived leucine zipper, extra-nuclear	0.571429	0.380952	0.047619
HLA-AS1	HLA antisense RNA 1	0.571429	0.404762	0.0238095
HLX	H2.0-like homeobox	0.571429	0.404762	0.0238095
HSD11B1	11-beta-hydroxysteroid dehydrogenase 1	0.571429	0.404762	0.0238095
IGFN1	RecName: Full=Immunoglobulin-like and fibronectin type III domain-containing protein 1; AltName: Full=EEF1A2-binding protein 1; AltName: Full=KY-interacting protein 1;	0.571429	0.404762	0.0238095
ITPKB	1D-myo-inositol-trisphosphate 3-kinase B	0.571429	0.428571	0
ITPKB-AS1	ITPKB antisense RNA 1	0.571429	0.428571	0
ITPKB-IT1	ITPKB intronic transcript 1 (non-protein coding)	0.571429	0.428571	0
KCNV1	potassium channel, subfamily V, member 1	0.571429	0.380952	0.047619
KCTD3	potassium channel tetramerisation domain	0.571429	0.428571	0
KIAA0040	hypothetical protein LOC9674	0.571429	0.428571	0
KIAA0196-AS1	KIAA0196 antisense RNA 1	0.571429	0.380952	0.047619
KLHL20	kelch-like 20	0.571429	0.428571	0
LAMC1	laminin, gamma 1 precursor	0.571429	0.428571	0
LAPTM4B	lysosomal associated transmembrane protein 4	0.571429	0.380952	0.047619
LCE3B	late cornified envelope 3B	0.571429	0.428571	0
LY6H	lymphocyte antigen 6 complex, locus H isoform b	0.571429	0.333333	0.0952381
LY6K	lymphocyte antigen 6 complex, locus K isoform 1	0.571429	0.333333	0.0952381
MAEL	maelstrom homolog	0.571429	0.428571	0
MAFA	v-maf musculoaponeurotic fibrosarcoma oncogene	0.571429	0.357143	0.0714286
MATN2	matrilin 2 isoform a precursor	0.571429	0.380952	0.047619
MIR205HG	MIR205 host gene (non-protein coding)	0.571429	0.428571	0
MRPS21	mitochondrial ribosomal protein S21	0.571429	0.428571	0
NLRP3	NLR family, pyrin domain containing 3 isoform a	0.571429	0.428571	0
NUDCD1	NudC domain containing 1 isoform 2	0.571429	0.380952	0.047619
ODF1	outer dense fiber of sperm tails 1	0.571429	0.380952	0.047619
OR13G1	olfactory receptor, family 13, subfamily G,	0.571429	0.428571	0
OR14A2	olfactory receptor, family 14, subfamily A, member 2	0.571429	0.428571	0
OR14K1	olfactory receptor, family 14, subfamily K, member 1	0.571429	0.428571	0
OR1C1	olfactory receptor, family 1, subfamily C,	0.571429	0.428571	0
OR2A42	olfactory receptor, family 2, subfamily A,	0.571429	0.428571	0
OR2A7	olfactory receptor, family 2, subfamily A,	0.571429	0.404762	0.0238095
OR2B11	olfactory receptor, family 2, subfamily B,	0.571429	0.428571	0
OR2L13	olfactory receptor, family 2, subfamily L,	0.571429	0.428571	0
OR2T1	olfactory receptor, family 2, subfamily T,	0.571429	0.428571	0
OR2T6	olfactory receptor, family 2, subfamily T,	0.571429	0.428571	0
OR2T7	olfactory receptor, family 2, subfamily T, member 7	0.571429	0.428571	0
OR6F1	olfactory receptor, family 6, subfamily F,	0.571429	0.428571	0
OSR2	odd-skipped related 2 isoform a	0.571429	0.380952	0.047619
PARP1	poly (ADP-ribose) polymerase family, member 1	0.571429	0.404762	0.0238095
PKHD1L1	fibrocystin L precursor	0.571429	0.380952	0.047619
POGK	pogo transposable element with KRAB domain	0.571429	0.428571	0
POTEH	ANKRD26-like family C, member 3	0.571429	0.428571	0
POTEH-AS1	POTEH antisense RNA 1	0.571429	0.428571	0
PPP1R12B	protein phosphatase 1, regulatory (inhibitor)	0.571429	0.428571	0
PROX1-AS1	PROX1 antisense RNA 1	0.571429	0.428571	0
PRPF3	PRP3 pre-mRNA processing factor 3 homolog	0.571429	0.428571	0
PSCA	prostate stem cell antigen preproprotein	0.571429	0.333333	0.0952381
PSG8	pregnancy specific beta-1-glycoprotein 8 isoform	0.571429	0.404762	0.0238095
RABGAP1L	RAB GTPase activating protein 1-like isoform A	0.571429	0.404762	0.0238095
RFWD2	ring finger and WD repeat domain 2 isoform a	0.571429	0.428571	0
RGS22	regulator of G-protein signaling 22	0.571429	0.380952	0.047619
RHPN1	rhophilin 1	0.571429	0.357143	0.0714286
RHPN1-AS1	RHPN1 antisense RNA 1 (head to head)	0.571429	0.357143	0.0714286
RNF19A	ring finger protein 19	0.571429	0.380952	0.047619
RRM2B	ribonucleotide reductase M2 B (TP53 inducible)	0.571429	0.380952	0.047619
RRP15	ribosomal RNA processing 15 homolog	0.571429	0.404762	0.0238095
SCARNA3	Homo sapiens small Cajal body-specific RNA 3 (SCARNA3), non-coding RNA.	0.571429	0.428571	0
SEC16B	leucine zipper transcription regulator 2	0.571429	0.428571	0
SLC12A7	solute carrier family 12 (potassium/chloride	0.571429	0.428571	0
SLC26A9	solute carrier family 26, member 9 isoform b	0.571429	0.428571	0
SLC30A10	solute carrier family 30 (zinc transporter),	0.571429	0.404762	0.0238095
SLC9C2	solute carrier family 9, member C2 (putative)	0.571429	0.428571	0
SLURP1	ARS component B precursor	0.571429	0.333333	0.0952381
SQLE	squalene epoxidase	0.571429	0.380952	0.047619
SYT2	synaptotagmin II	0.571429	0.428571	0
TADA1	transcriptional adaptor 1-like	0.571429	0.428571	0
TDRD5	tudor domain containing 5	0.571429	0.428571	0
THEM6	thioesterase superfamily member 6	0.571429	0.333333	0.0952381
TMEM9	transmembrane protein 9 precursor	0.571429	0.428571	0
TNFSF4	tumor necrosis factor (ligand) superfamily,	0.571429	0.428571	0
TOP1MT	mitochondrial topoisomerase I precursor	0.571429	0.357143	0.0714286
TRAF3IP3	TRAF3-interacting JNK-activating modulator	0.571429	0.404762	0.0238095
TRIM67	tripartite motif-containing 67	0.571429	0.428571	0
TRPS1	zinc finger transcription factor TRPS1	0.571429	0.380952	0.047619
TSPYL5	TSPY-like 5	0.571429	0.380952	0.047619
UBR5	ubiquitin protein ligase E3 component n-recognin	0.571429	0.380952	0.047619
XCL1	chemokine (C motif) ligand 1	0.571429	0.428571	0
XCL2	chemokine (C motif) ligand 2 precursor	0.571429	0.428571	0
ZC3H3	zinc finger CCCH-type containing 3	0.571429	0.333333	0.0952381
ZFP41	zinc finger protein 41 homolog	0.571429	0.357143	0.0714286
ZNF238	zinc finger protein 238 isoform 1	0.571429	0.428571	0
ZNF572	zinc finger protein 572	0.571429	0.380952	0.047619
ZNF696	zinc finger protein 696	0.571429	0.357143	0.0714286
ZNF706	HSPC038 protein	0.571429	0.380952	0.047619
ANGPTL1	angiopoietin-like 1 precursor	0.547619	0.452381	0
ARFGAP1	ADP-ribosylation factor GTPase activating	0.547619	0.452381	0
ARHGAP39	Rho GTPase activating protein 39	0.547619	0.357143	0.0952381
ARL8A	ADP-ribosylation factor-like 8A	0.547619	0.452381	0
AVPR1B	arginine vasopressin receptor 1B	0.547619	0.452381	0
AXDND1	axonemal dynein light chain domain containing 1	0.547619	0.452381	0
AZIN1	ornithine decarboxylase antizyme inhibitor	0.547619	0.404762	0.047619
BIRC7	livin inhibitor of apoptosis isoform beta	0.547619	0.452381	0
C1orf186	hypothetical protein LOC440712	0.547619	0.452381	0
C1orf220	hypothetical protein LOC400798	0.547619	0.452381	0
C1orf74	hypothetical protein LOC148304	0.547619	0.428571	0.0238095
C8orf31	hypothetical protein LOC286122	0.547619	0.357143	0.0952381
C8orf47	hypothetical protein LOC203111	0.547619	0.404762	0.047619
C8orf73	hypothetical protein LOC642475	0.547619	0.357143	0.0952381
CD34	CD34 antigen isoform a	0.547619	0.452381	0
CDH17	cadherin 17 precursor	0.547619	0.404762	0.047619
CENPL	centromere protein L isoform 1	0.547619	0.452381	0
CEP72	centrosomal protein 72 kDa	0.547619	0.428571	0.0238095
CHRM3-AS2	CHRM3 antisense RNA 2	0.547619	0.428571	0.0238095
CHRNA4	cholinergic receptor, nicotinic, alpha 4 subunit	0.547619	0.452381	0
COMMD5	COMM domain containing 5	0.547619	0.380952	0.0714286
CTSE	cathepsin E isoform a preproprotein	0.547619	0.452381	0
DARS2	aspartyl-tRNA synthetase 2, mitochondrial	0.547619	0.452381	0
DISC1-IT1	DISC1 intronic transcript 1 (non-protein coding)	0.547619	0.452381	0
DUSP5P	SubName: Full=cDNA FLJ34941 fis, clone NT2RP7007480;	0.547619	0.452381	0
EBAG9	estrogen receptor binding site associated	0.547619	0.404762	0.047619
EEF1D	eukaryotic translation elongation factor 1 delta	0.547619	0.357143	0.0952381
EPPK1	epiplakin 1	0.547619	0.404762	0.047619
ERVMER61-1	endogenous retrovirus group MER61, member 1	0.547619	0.452381	0
FAIM3	Fas apoptotic inhibitory molecule 3 isoform a	0.547619	0.452381	0
FBXO43	F-box protein 43 isoform a	0.547619	0.428571	0.0238095
FCAMR	Fc receptor, IgA, IgM, high affinity isoform 1	0.547619	0.452381	0
G0S2	G0/G1switch 2	0.547619	0.428571	0.0238095
GAS5	Homo sapiens mRNA; cDNA DKFZp564D0164 (from clone DKFZp564D0164).	0.547619	0.452381	0
GAS5-AS1	GAS5 antisense RNA 1	0.547619	0.452381	0
GPATCH2	G patch domain containing 2	0.547619	0.428571	0.0238095
GPR37L1	G-protein coupled receptor 37 like 1 precursor	0.547619	0.452381	0
GPR52	G protein-coupled receptor 52	0.547619	0.452381	0
GSDMD	gasdermin D	0.547619	0.357143	0.0952381
HRSP12	heat-responsive protein 12	0.547619	0.404762	0.047619
HUS1	HUS1 checkpoint protein	0.547619	0.428571	0.0238095
IL24	interleukin 24 isoform 1 precursor	0.547619	0.452381	0
IRF6	interferon regulatory factor 6	0.547619	0.428571	0.0238095
KIAA1383	hypothetical protein LOC54627	0.547619	0.452381	0
KLHDC8A	kelch domain containing 8A	0.547619	0.452381	0
LEMD1	LEM domain containing 1	0.547619	0.452381	0
LGR6	leucine-rich repeat-containing G protein-coupled	0.547619	0.452381	0
LRRN2	leucine rich repeat neuronal 2 precursor	0.547619	0.452381	0
LY6E	lymphocyte antigen 6 complex, locus E precursor	0.547619	0.357143	0.0952381
MPC2	mitochondrial pyruvate carrier 2	0.547619	0.452381	0
NAPRT1	nicotinate phosphoribosyltransferase domain	0.547619	0.357143	0.0952381
NIPAL2	NIPA-like domain containing 2	0.547619	0.404762	0.047619
NKAIN4	Na+/K+ transporting ATPase interacting 4	0.547619	0.452381	0
NKD2	naked cuticle homolog 2	0.547619	0.404762	0.047619
NPHS2	podocin	0.547619	0.452381	0
NRBP2	nuclear receptor binding protein 2	0.547619	0.380952	0.0714286
NUAK2	NUAK family, SNF1-like kinase, 2	0.547619	0.452381	0
OR11H1	olfactory receptor, family 11, subfamily H,	0.547619	0.452381	0
OR2A1	olfactory receptor, family 2, subfamily A,	0.547619	0.428571	0.0238095
OR2A9P	SubName: Full=Seven transmembrane helix receptor;	0.547619	0.428571	0.0238095
OR2AJ1	olfactory receptor, family 2, subfamily AJ, member 1	0.547619	0.452381	0
OR2L2	olfactory receptor, family 2, subfamily L,	0.547619	0.452381	0
OR2L3	olfactory receptor, family 2, subfamily L,	0.547619	0.452381	0
OR2L5	RecName: Full=Olfactory receptor 2L5; AltName: Full=Olfactory receptor OR1-53;	0.547619	0.452381	0
OR2L8	olfactory receptor, family 2, subfamily L,	0.547619	0.452381	0
OR2M2	olfactory receptor, family 2, subfamily M,	0.547619	0.452381	0
OR2M4	olfactory receptor, family 2, subfamily M,	0.547619	0.452381	0
OR2M5	RecName: Full=Olfactory receptor 2M5;	0.547619	0.452381	0
OR2T8	olfactory receptor, family 2, subfamily T,	0.547619	0.452381	0
PDP1	pyruvate dehyrogenase phosphatase catalytic	0.547619	0.404762	0.047619
PHACTR3	phosphatase and actin regulator 3 isoform 2	0.547619	0.452381	0
PKD1L1	polycystin-1L1	0.547619	0.428571	0.0238095
PKP1	plakophilin 1 isoform 1b	0.547619	0.428571	0.0238095
PLA2G4A	cytosolic phospholipase A2, group IVA	0.547619	0.452381	0
POLR2K	DNA directed RNA polymerase II polypeptide K	0.547619	0.428571	0.0238095
POP1	processing of precursor 1	0.547619	0.404762	0.047619
PRDX6	peroxiredoxin 6	0.547619	0.452381	0
PROX1	prospero homeobox 1	0.547619	0.452381	0
PROX1-IT1	PROX1 intronic transcript 1 (non-protein coding)	0.547619	0.452381	0
PRRX1	paired mesoderm homeobox 1 isoform pmx-1a	0.547619	0.452381	0
PSKH2	protein serine kinase H2	0.547619	0.404762	0.047619
PTPN7	protein tyrosine phosphatase, non-receptor type	0.547619	0.452381	0
PTPRT	protein tyrosine phosphatase, receptor type, T	0.547619	0.452381	0
PUF60	poly-U binding splicing factor 60KDa isoform c	0.547619	0.380952	0.0714286
PYCRL	pyrroline-5-carboxylate reductase-like	0.547619	0.357143	0.0952381
RALGPS2	Ral GEF with PH domain and SH3 binding motif 2	0.547619	0.452381	0
RALYL	RALY RNA binding protein-like isoform 2	0.547619	0.404762	0.047619
RASAL2-AS1	RASAL2 antisense RNA 1	0.547619	0.452381	0
RC3H1	roquin	0.547619	0.452381	0
RC3H1-IT1	RC3H1 intronic transcript 1 (non-protein coding)	0.547619	0.452381	0
RNA5S1	RNA, 5S ribosomal 1	0.547619	0.452381	0
RNA5S10	RNA, 5S ribosomal 10	0.547619	0.452381	0
RNA5S11	RNA, 5S ribosomal 11	0.547619	0.452381	0
RNA5S12	RNA, 5S ribosomal 12	0.547619	0.452381	0
RNA5S13	RNA, 5S ribosomal 13	0.547619	0.452381	0
RNA5S14	RNA, 5S ribosomal 14	0.547619	0.452381	0
RNA5S15	RNA, 5S ribosomal 15	0.547619	0.452381	0
RNA5S16	RNA, 5S ribosomal 16	0.547619	0.452381	0
RNA5S17	RNA, 5S ribosomal 17	0.547619	0.452381	0
RNA5S2	RNA, 5S ribosomal 2	0.547619	0.452381	0
RNA5S3	RNA, 5S ribosomal 3	0.547619	0.452381	0
RNA5S4	RNA, 5S ribosomal 4	0.547619	0.452381	0
RNA5S5	RNA, 5S ribosomal 5	0.547619	0.452381	0
RNA5S6	RNA, 5S ribosomal 6	0.547619	0.452381	0
RNA5S7	RNA, 5S ribosomal 7	0.547619	0.452381	0
RNA5S8	RNA, 5S ribosomal 8	0.547619	0.452381	0
RNA5S9	RNA, 5S ribosomal 9	0.547619	0.452381	0
RNU6-3	RNA, U6 small nuclear 3	0.547619	0.452381	0
RPL30	ribosomal protein L30	0.547619	0.404762	0.047619
RPL8	ribosomal protein L8	0.547619	0.380952	0.0714286
RPS6KC1	ribosomal protein S6 kinase, 52kDa, polypeptide	0.547619	0.428571	0.0238095
SCRIB	scribble isoform a	0.547619	0.380952	0.0714286
SHCBP1L	SHC SH2-domain binding protein 1-like	0.547619	0.452381	0
SLC26A7	solute carrier family 26, member 7 isoform b	0.547619	0.404762	0.047619
SLC45A4	solute carrier family 45, member 4	0.547619	0.357143	0.0952381
SMYD3-IT1	SMYD3 intronic transcript 1 (non-protein coding)	0.547619	0.428571	0.0238095
SNORA72	Homo sapiens cDNA FLJ45223 fis, clone BRCAN2020050.	0.547619	0.404762	0.047619
SNORD47	Homo sapiens small nucleolar RNA, C/D box 47 (SNORD47), non-coding RNA.	0.547619	0.452381	0
SNORD74	Homo sapiens small nucleolar RNA, C/D box 74 (SNORD74), non-coding RNA.	0.547619	0.452381	0
SNORD76	Homo sapiens small nucleolar RNA, C/D box 76 (SNORD76), non-coding RNA.	0.547619	0.452381	0
SNORD77	Homo sapiens small nucleolar RNA, C/D box 77 (SNORD77), non-coding RNA.	0.547619	0.452381	0
SNORD78	Homo sapiens small nucleolar RNA, C/D box 78 (SNORD78), non-coding RNA.	0.547619	0.452381	0
SNORD79	Homo sapiens small nucleolar RNA, C/D box 79 (SNORD79), non-coding RNA.	0.547619	0.452381	0
SNORD80	Homo sapiens small nucleolar RNA, C/D box 80 (SNORD80), non-coding RNA.	0.547619	0.452381	0
SNORD81	Homo sapiens small nucleolar RNA, C/D box 81 (SNORD81), non-coding RNA.	0.547619	0.452381	0
SOX13	SRY-box 13	0.547619	0.452381	0
SPAG1	sperm associated antigen 1	0.547619	0.404762	0.047619
SRGAP2	SLIT-ROBO Rho GTPase activating protein 2	0.547619	0.452381	0
SRGAP2-AS1	SRGAP2 antisense RNA 1	0.547619	0.452381	0
SUSD4	sushi domain containing 4 isoform a	0.547619	0.404762	0.047619
SYBU	syntabulin (syntaxin-interacting)	0.547619	0.404762	0.047619
TARBP1	TAR RNA binding protein 1	0.547619	0.452381	0
TEX35	testis expressed 35	0.547619	0.452381	0
TIGD5	tigger transposable element derived 5	0.547619	0.357143	0.0952381
TMCC2	transmembrane and coiled-coil domain family 2	0.547619	0.452381	0
TPPP	tubulin polymerization promoting protein	0.547619	0.357143	0.0952381
TRHR	thyrotropin-releasing hormone receptor	0.547619	0.404762	0.047619
TSTA3	tissue specific transplantation antigen P35B	0.547619	0.357143	0.0952381
XPR1	xenotropic and polytropic retrovirus receptor	0.547619	0.452381	0
YTHDF1	YTH domain family, member 1	0.547619	0.452381	0
ZBTB37	zinc finger and BTB domain containing 37 isoform	0.547619	0.452381	0
ZDHHC11B	zinc finger, DHHC-type containing 11B	0.547619	0.357143	0.0952381
ZFHX4	zinc finger homeodomain 4	0.547619	0.404762	0.047619
ZFHX4-AS1	ZFHX4 antisense RNA 1	0.547619	0.404762	0.047619
ZNF16	zinc finger protein 16	0.547619	0.357143	0.0952381
ZNF250	zinc finger protein 250 isoform b	0.547619	0.357143	0.0952381
ZNF251	zinc finger protein 251	0.547619	0.404762	0.047619
ZNF34	zinc finger protein 34	0.547619	0.404762	0.047619
ZNF517	zinc finger protein 517	0.547619	0.380952	0.0714286
ZNF648	zinc finger protein 648	0.547619	0.452381	0
ZNF678	zinc finger protein 678	0.547619	0.452381	0
ZNF7	zinc finger protein 7	0.547619	0.380952	0.0714286
ZNF716	zinc finger protein 716	0.547619	0.452381	0
ADCK5	aarF domain containing kinase 5	0.52381	0.428571	0.047619
ARF1	ADP-ribosylation factor 1	0.52381	0.47619	0
C1orf115	hypothetical protein LOC79762	0.52381	0.452381	0.0238095
C1orf116	specifically androgen-regulated protein isoform	0.52381	0.47619	0
C1orf131	hypothetical protein LOC128061	0.52381	0.47619	0
C1orf143	chromosome 1 open reading frame 143	0.52381	0.452381	0.0238095
C1orf145	chromosome 1 open reading frame 145	0.52381	0.47619	0
C1orf148	chromosome 1 open reading frame 148	0.52381	0.47619	0
C1orf21	chromosome 1 open reading frame 21	0.52381	0.47619	0
C1orf31	hypothetical protein LOC388753	0.52381	0.47619	0
C1orf35	hypothetical protein LOC79169	0.52381	0.47619	0
C20orf90	chromosome 20 open reading frame 90	0.52381	0.47619	0
C7orf69	hypothetical protein LOC80099 precursor	0.52381	0.452381	0.0238095
C8orf82	RecName: Full=UPF0598 protein C8orf82;	0.52381	0.380952	0.0952381
CACYBP	calcyclin binding protein isoform 1	0.52381	0.47619	0
CCDC166	coiled-coil domain containing 166	0.52381	0.380952	0.0952381
CCNE2	cyclin E2	0.52381	0.428571	0.047619
CENPF	centromere protein F	0.52381	0.47619	0
CEP350	centrosome-associated protein 350	0.52381	0.47619	0
CNGB3	cyclic nucleotide gated channel beta 3	0.52381	0.428571	0.047619
CNST	consortin, connexin sorting protein	0.52381	0.47619	0
COX6C	cytochrome c oxidase subunit VIc proprotein	0.52381	0.428571	0.047619
CPNE3	copine III	0.52381	0.404762	0.0714286
CPSF1	cleavage and polyadenylation specific factor 1,	0.52381	0.452381	0.0238095
CYHR1	cysteine/histidine-rich 1 isoform 1	0.52381	0.380952	0.0952381
CYP11B2	cytochrome P450, family 11, subfamily B,	0.52381	0.380952	0.0952381
DENND3	DENN/MADD domain containing 3	0.52381	0.380952	0.0952381
DISP1	dispatched A	0.52381	0.452381	0.0238095
DPY19L4	dpy-19-like 4	0.52381	0.428571	0.047619
ERO1LB	endoplasmic reticulum oxidoreductin 1-Lbeta	0.52381	0.47619	0
ETNK2	ethanolamine kinase 2	0.52381	0.47619	0
EXO1	exonuclease 1 isoform b	0.52381	0.47619	0
EXOC3	Sec6 protein	0.52381	0.380952	0.0952381
FAM129A	niban protein isoform 2	0.52381	0.47619	0
FAM20B	hypothetical protein LOC9917 precursor	0.52381	0.47619	0
FAM222A	family with sequence similarity 222, member A	0.52381	0.47619	0
FAM222A-AS1	FAM222A antisense RNA 1	0.52381	0.47619	0
FAM83H	FAM83H	0.52381	0.380952	0.0952381
FOXH1	forkhead box H1	0.52381	0.380952	0.0952381
GDF6	growth differentiation factor 6 precursor	0.52381	0.428571	0.047619
GJC2	gap junction protein, gamma 2, 47kDa	0.52381	0.47619	0
GLT25D2	glycosyltransferase 25 domain containing 2	0.52381	0.47619	0
GLTP	glycolipid transfer protein	0.52381	0.47619	0
GNPAT	glyceronephosphate O-acyltransferase	0.52381	0.47619	0
GOLT1A	golgi transport 1 homolog A	0.52381	0.47619	0
GPIHBP1	glycosylphosphatidylinositol anchored high	0.52381	0.380952	0.0952381
GPR133	G protein-coupled receptor 133 precursor	0.52381	0.452381	0.0238095
GPT	glutamic pyruvate transaminase	0.52381	0.380952	0.0952381
GRINA	glutamate receptor, ionotropic, N-methyl	0.52381	0.404762	0.0714286
GUK1	guanylate kinase 1 isoform b	0.52381	0.47619	0
IBA57	IBA57, iron-sulfur cluster assembly homolog (S. cerevisiae)	0.52381	0.47619	0
IL10	interleukin 10 precursor	0.52381	0.47619	0
IL19	interleukin 19 isoform 2 precursor	0.52381	0.47619	0
IL20	interleukin 20 precursor	0.52381	0.47619	0
INTS8	integrator complex subunit 8	0.52381	0.428571	0.047619
IPO9-AS1	IPO9 antisense RNA 1	0.52381	0.47619	0
KCNB2	potassium voltage-gated channel, Shab-related	0.52381	0.428571	0.047619
KCNQ2	Homo sapiens potassium voltage-gated channel, KQT-like subfamily, member 2, mRNA (cDNA clone IMAGE:4154700).	0.52381	0.47619	0
KCNS2	potassium voltage-gated channel,	0.52381	0.428571	0.047619
KIAA1429	hypothetical protein LOC25962 isoform 1	0.52381	0.428571	0.047619
KIF21B	kinesin family member 21B	0.52381	0.47619	0
KIFC2	kinesin family member C2	0.52381	0.380952	0.0952381
KISS1	KiSS-1 metastasis-suppressor	0.52381	0.47619	0
LAMC2	laminin, gamma 2 isoform a precursor	0.52381	0.47619	0
LEMD1-AS1	LEMD1 antisense RNA 1	0.52381	0.47619	0
LRRC14	leucine rich repeat containing 14	0.52381	0.380952	0.0952381
LRRC24	leucine rich repeat containing 24 precursor	0.52381	0.380952	0.0952381
LRRC69	leucine rich repeat containing 69	0.52381	0.428571	0.047619
MAP1LC3C	microtubule-associated protein 1 light chain 3	0.52381	0.47619	0
MAPK15	mitogen-activated protein kinase 15	0.52381	0.380952	0.0952381
MFSD3	major facilitator superfamily domain containing	0.52381	0.380952	0.0952381
MRPL55	mitochondrial ribosomal protein L55 isoform b	0.52381	0.47619	0
MRPS14	mitochondrial ribosomal protein S14	0.52381	0.47619	0
MTDH	metadherin	0.52381	0.428571	0.047619
MTERFD1	MTERF domain containing 1 precursor	0.52381	0.428571	0.047619
MTR	5-methyltetrahydrofolate-homocysteine	0.52381	0.47619	0
NAV1	neuron navigator 1	0.52381	0.47619	0
NDUFAF6	NADH dehydrogenase (ubiquinone) complex I, assembly factor 6	0.52381	0.428571	0.047619
NEK7	NIMA-related kinase 7	0.52381	0.47619	0
NMNAT2	nicotinamide mononucleotide adenylyltransferase	0.52381	0.47619	0
OBSCN	obscurin, cytoskeletal calmodulin and	0.52381	0.47619	0
OR2AK2	olfactory receptor, family 2, subfamily AK,	0.52381	0.47619	0
OR2M3	olfactory receptor, family 2, subfamily M,	0.52381	0.47619	0
OR4N2	olfactory receptor, family 4, subfamily N,	0.52381	0.452381	0.0238095
PARP10	poly (ADP-ribose) polymerase family, member 10	0.52381	0.404762	0.0714286
PI15	protease inhibitor 15 preproprotein	0.52381	0.452381	0.0238095
PLEC	plectin	0.52381	0.404762	0.0714286
PLEKHA6	phosphoinositol 3-phosphate-binding protein-3	0.52381	0.452381	0.0238095
PLEKHF2	phafin 2	0.52381	0.452381	0.0238095
POTEB	protein expressed in prostate, ovary, testis,	0.52381	0.47619	0
PPP1R16A	protein phosphatase 1, regulatory (inhibitor)	0.52381	0.380952	0.0952381
PTDSS1	phosphatidylserine synthase 1	0.52381	0.428571	0.047619
PTGS2	prostaglandin-endoperoxide synthase 2 precursor	0.52381	0.47619	0
PTK2	PTK2 protein tyrosine kinase 2 isoform b	0.52381	0.380952	0.0952381
RAD54B	RAD54 homolog B	0.52381	0.428571	0.047619
RECQL4	RecQ protein-like 4	0.52381	0.380952	0.0952381
REN	renin preproprotein	0.52381	0.47619	0
RGS18	regulator of G-protein signalling 18	0.52381	0.47619	0
RHOU	ras homolog gene family, member U	0.52381	0.47619	0
SEMA3A	semaphorin 3A precursor	0.52381	0.47619	0
SERPINC1	serpin peptidase inhibitor, clade C, member 1	0.52381	0.47619	0
SH3BP5L	SH3-binding domain protein 5-like	0.52381	0.47619	0
SLC35F3	solute carrier family 35, member F3	0.52381	0.452381	0.0238095
SLC39A4	solute carrier family 39 (zinc transporter),	0.52381	0.428571	0.047619
SLC9A3	solute carrier family 9 (sodium/hydrogen	0.52381	0.404762	0.0714286
SLCO4A1	solute carrier organic anion transporter family	0.52381	0.47619	0
SMYD2	SET and MYND domain containing 2	0.52381	0.47619	0
TMEM67	meckelin isoform 2	0.52381	0.428571	0.047619
TNFSF18	tumor necrosis factor (ligand) superfamily,	0.52381	0.47619	0
TONSL	tonsoku-like, DNA repair protein	0.52381	0.380952	0.0952381
TP53BP2	tumor protein p53 binding protein, 2 isoform 2	0.52381	0.452381	0.0238095
TRBV5-4	T cell receptor beta variable 5-4	0.52381	0.47619	0
TRBV5-5	T cell receptor beta variable 5-5	0.52381	0.47619	0
TRBV5-6	T cell receptor beta variable 5-6	0.52381	0.47619	0
TRBV5-7	T cell receptor beta variable 5-7 (non-functional)	0.52381	0.47619	0
TRBV6-5	T cell receptor beta variable 6-5	0.52381	0.47619	0
TRBV6-6	T cell receptor beta variable 6-6	0.52381	0.47619	0
TRBV6-7	T cell receptor beta variable 6-7 (non-functional)	0.52381	0.47619	0
TRBV6-8	T cell receptor beta variable 6-8	0.52381	0.47619	0
TRBV6-9	T cell receptor beta variable 6-9	0.52381	0.47619	0
TRBV7-6	T cell receptor beta variable 7-6	0.52381	0.47619	0
TRBV7-7	T cell receptor beta variable 7-7	0.52381	0.47619	0
TRBV7-8	T cell receptor beta variable 7-8	0.52381	0.47619	0
TRIM11	tripartite motif-containing 11	0.52381	0.47619	0
TRIM17	tripartite motif-containing 17 isoform 1	0.52381	0.47619	0
TRIP13	thyroid hormone receptor interactor 13	0.52381	0.404762	0.0714286
TRIQK	triple QxxK/R motif containing	0.52381	0.428571	0.047619
TRPV4	transient receptor potential cation channel,	0.52381	0.47619	0
TSEN15	Homo sapiens C1orf19 mRNA, partial cds.	0.52381	0.47619	0
UBE2T	ubiquitin-conjugating enzyme E2T	0.52381	0.47619	0
UQCRB	ubiquinol-cytochrome c reductase binding	0.52381	0.428571	0.047619
VPS28	vacuolar protein sorting 28 isoform 1	0.52381	0.380952	0.0952381
WNT3A	wingless-type MMTV integration site family,	0.52381	0.47619	0
ZNF124	zinc finger protein 124	0.52381	0.47619	0
ZNF623	zinc finger protein 623 isoform 2	0.52381	0.380952	0.0952381
ZNF672	zinc finger protein 672	0.52381	0.47619	0
ZNF707	zinc finger protein 707	0.52381	0.380952	0.0952381
ABCB10	ATP-binding cassette, sub-family B, member 10	0.5	0.5	0
ABL2	arg tyrosine kinase isoform d	0.5	0.5	0
ACTA1	actin, alpha 1, skeletal muscle	0.5	0.5	0
ADORA1	adenosine A1 receptor	0.5	0.5	0
ADSS	adenylosuccinate synthase	0.5	0.5	0
AKT3	AKT3 kinase isoform 2	0.5	0.5	0
APOBEC4	apolipoprotein B	0.5	0.5	0
ARPC5	actin related protein 2/3 complex subunit 5	0.5	0.5	0
C1orf101	hypothetical protein LOC257044 isoform 1	0.5	0.5	0
C1orf147	chromosome 1 open reading frame 147	0.5	0.5	0
C1orf229	hypothetical protein LOC388759	0.5	0.5	0
C1orf81	Homo sapiens C1orf81 mRNA, partial sequence.	0.5	0.5	0
C20orf166	hypothetical protein LOC128826	0.5	0.5	0
C20orf166-AS1	C20orf166 antisense RNA 1	0.5	0.5	0
C20orf195	hypothetical protein LOC79025	0.5	0.5	0
C5orf55	hypothetical protein LOC116349 precursor	0.5	0.404762	0.0952381
C8orf37	hypothetical protein LOC157657	0.5	0.452381	0.047619
CAMSAP2	calmodulin regulated spectrin-associated protein family, member 2	0.5	0.5	0
CAPN9	calpain 9 isoform 1	0.5	0.5	0
CCDC127	coiled-coil domain containing 127	0.5	0.380952	0.119048
CDC42BPA	CDC42-binding protein kinase alpha isoform B	0.5	0.5	0
CDK18	cyclin-dependent kinase 18	0.5	0.5	0
CHI3L1	chitinase 3-like 1 precursor	0.5	0.5	0
CHIT1	chitotriosidase precursor	0.5	0.5	0
CTNND2	catenin (cadherin-associated protein), delta 2	0.5	0.404762	0.0952381
CYC1	cytochrome c-1	0.5	0.452381	0.047619
DHX9	DEAH (Asp-Glu-Ala-His) box polypeptide 9	0.5	0.5	0
DSTYK	receptor interacting protein kinase 5 isoform 1	0.5	0.47619	0.0238095
EDARADD	EDAR-associated death domain isoform A	0.5	0.5	0
EDEM3	ER degradation enhancer, mannosidase alpha-like	0.5	0.5	0
EEF1A2	eukaryotic translation elongation factor 1 alpha	0.5	0.5	0
EIF2C2	argonaute 2 isoform 1	0.5	0.404762	0.0952381
ESRP1	RNA binding motif protein 35A isoform 1	0.5	0.47619	0.0238095
EXOSC4	exosome component 4	0.5	0.428571	0.0714286
FABP4	fatty acid binding protein 4, adipocyte	0.5	0.47619	0.0238095
FABP9	fatty acid binding protein 9, testis	0.5	0.47619	0.0238095
FAM163A	hypothetical protein LOC148753	0.5	0.5	0
FAM92A1	hypothetical protein LOC137392	0.5	0.452381	0.047619
FOXP2	forkhead box P2 isoform II	0.5	0.5	0
FSBP	RecName: Full=Fibrinogen silencer-binding protein;	0.5	0.452381	0.047619
GCSAML	germinal center-associated, signaling and motility-like	0.5	0.5	0
GCSAML-AS1	GCSAML antisense RNA 1	0.5	0.5	0
GEM	GTP-binding mitogen-induced T-cell protein	0.5	0.452381	0.047619
GLUL	glutamine synthetase	0.5	0.5	0
GPAA1	glycosylphosphatidylinositol anchor attachment	0.5	0.428571	0.0714286
GPR137B	G protein-coupled receptor 137B	0.5	0.5	0
GSTA1	glutathione S-transferase alpha 1	0.5	0.47619	0.0238095
GSTA5	glutathione S-transferase alpha 5	0.5	0.47619	0.0238095
HIST3H3	histone cluster 3, H3	0.5	0.5	0
HNF4G	hepatocyte nuclear factor 4, gamma	0.5	0.452381	0.047619
IKBKE	IKK-related kinase epsilon	0.5	0.5	0
IVNS1ABP	influenza virus NS1A binding protein	0.5	0.5	0
KIAA1614	hypothetical protein LOC57710	0.5	0.5	0
KIAA1875	Homo sapiens mRNA for KIAA1875 protein, partial cds.	0.5	0.428571	0.0714286
LRFN2	leucine rich repeat and fibronectin type III	0.5	0.47619	0.0238095
LRRC14B	leucine rich repeat containing 14B	0.5	0.380952	0.119048
LYPLAL1	lysophospholipase-like 1	0.5	0.47619	0.0238095
MAF1	MAF1 protein	0.5	0.428571	0.0714286
MARK1	MAP/microtubule affinity-regulating kinase 1	0.5	0.47619	0.0238095
MEOX2	mesenchyme homeobox 2	0.5	0.5	0
MMP16	matrix metalloproteinase 16 isoform 1	0.5	0.452381	0.047619
MYBPH	myosin binding protein H	0.5	0.5	0
NCF2	neutrophil cytosolic factor 2	0.5	0.5	0
NSF	vesicle-fusing ATPase	0.5	0.380952	0.119048
NUP133	nucleoporin 133kDa	0.5	0.5	0
OPLAH	5-oxoprolinase (ATP-hydrolysing)	0.5	0.428571	0.0714286
OR11H2	olfactory receptor, family 11, subfamily H, member 2	0.5	0.5	0
OR2C3	Homo sapiens cDNA FLJ11243 fis, clone PLACE1008626.	0.5	0.5	0
OR2G2	olfactory receptor, family 2, subfamily G,	0.5	0.5	0
OR2G3	olfactory receptor, family 2, subfamily G,	0.5	0.5	0
OR2T10	olfactory receptor, family 2, subfamily T,	0.5	0.5	0
OR2T11	olfactory receptor, family 2, subfamily T,	0.5	0.5	0
OR2T35	olfactory receptor, family 2, subfamily T,	0.5	0.5	0
OR2W5	olfactory receptor, family 2, subfamily W,	0.5	0.5	0
OR4F5	olfactory receptor, family 4, subfamily F,	0.5	0.5	0
OR4K2	olfactory receptor, family 4, subfamily K,	0.5	0.47619	0.0238095
OR4K5	olfactory receptor, family 4, subfamily K,	0.5	0.47619	0.0238095
OR4Q3	olfactory receptor, family 4, subfamily Q,	0.5	0.5	0
OTUD6B	OTU domain containing 6B	0.5	0.452381	0.047619
PMP2	peripheral myelin protein 2	0.5	0.47619	0.0238095
PPDPF	pancreatic progenitor cell differentiation and	0.5	0.5	0
PRSS38	marapsin 2 precursor	0.5	0.5	0
PSG3	pregnancy specific beta-1-glycoprotein 3	0.5	0.47619	0.0238095
PSG7	pregnancy specific beta-1-glycoprotein 7	0.5	0.47619	0.0238095
PTK6	PTK6 protein tyrosine kinase 6	0.5	0.5	0
PTPN14	protein tyrosine phosphatase, non-receptor type	0.5	0.5	0
RABGAP1L-IT1	RABGAP1L intronic transcript 1 (non-protein coding)	0.5	0.47619	0.0238095
RBM12B	RNA binding motif protein 12B	0.5	0.452381	0.047619
RBM12B-AS1	RBM12B antisense RNA 1	0.5	0.452381	0.047619
RBM12B-AS2	RBM12B antisense RNA 2	0.5	0.452381	0.047619
RGL1	ral guanine nucleotide dissociation	0.5	0.5	0
RGS1	regulator of G-protein signalling 1	0.5	0.5	0
RGS2	regulator of G-protein signaling 2	0.5	0.5	0
RGS21	regulator of G-protein signaling 21	0.5	0.5	0
RGSL1	regulator of G-protein signaling like 1	0.5	0.5	0
RNF2	ring finger protein 2	0.5	0.5	0
SDHA	succinate dehydrogenase complex, subunit A,	0.5	0.357143	0.142857
SHARPIN	shank-interacting protein-like 1	0.5	0.428571	0.0714286
SLC7A13	solute carrier family 7, (cationic amino acid	0.5	0.452381	0.047619
SMG7	SMG-7 homolog isoform 2	0.5	0.5	0
SMG7-AS1	SMG7 antisense RNA 1	0.5	0.5	0
SOAT1	sterol O-acyltransferase 1	0.5	0.5	0
SPATC1	spermatogenesis and centriole associated 1	0.5	0.428571	0.0714286
SRGAP2-IT1	entry withdrawn	0.5	0.5	0
SRMS	src-related kinase lacking C-terminal regulatory	0.5	0.5	0
SWT1	SWT1 RNA endoribonuclease homolog (S. cerevisiae)	0.5	0.5	0
TEDDM1	putative membrane protein HE9	0.5	0.5	0
TFB2M	transcription factor B2, mitochondrial	0.5	0.5	0
TLR5	toll-like receptor 5 precursor	0.5	0.47619	0.0238095
TMEM55A	transmembrane protein 55A	0.5	0.452381	0.047619
TMEM78	transmembrane protein 78	0.5	0.5	0
TOR1AIP2	torsin A interacting protein 2	0.5	0.5	0
TOR3A	torsin family 3, member A precursor	0.5	0.5	0
TP53INP1	tumor protein p53 inducible nuclear protein 1	0.5	0.452381	0.047619
TRMT1L	tRNA methyltransferase 1 homolog (S. cerevisiae)-like	0.5	0.5	0
UCHL5	ubiquitin carboxyl-terminal hydrolase L5	0.5	0.5	0
WNT9A	wingless-type MMTV integration site family,	0.5	0.5	0
ZNF496	zinc finger protein 496	0.5	0.5	0
ZNF669	zinc finger protein 669 isoform 1	0.5	0.5	0
ZNF670	zinc finger protein 670	0.5	0.5	0
ZNF692	zinc finger protein 692 isoform 2	0.5	0.5	0
AATK	apoptosis-associated tyrosine kinase	0.47619	0.52381	0
AATK-AS1	AATK antisense RNA 1	0.47619	0.52381	0
ACBD3	acyl-Coenzyme A binding domain containing 3	0.47619	0.5	0.0238095
ADCK3	aarF domain containing kinase 3	0.47619	0.5	0.0238095
ADCY1	adenylate cyclase 1	0.47619	0.5	0.0238095
AGMO	alkylglycerol monooxygenase	0.47619	0.5	0.0238095
AKT3-IT1	AKT3 intronic transcript 1 (non-protein coding)	0.47619	0.52381	0
ATF3	activating transcription factor 3 isoform 1	0.47619	0.52381	0
AZI1	5-azacytidine induced 1 isoform a	0.47619	0.52381	0
B3GALT2	UDP-Gal:betaGlcNAc beta	0.47619	0.52381	0
BAGE2	B melanoma antigen family, member 2 precursor	0.47619	0.47619	0.047619
BAHCC1	BAH domain and coiled-coil containing 1	0.47619	0.5	0.0238095
BAIAP2	BAI1-associated protein 2 isoform 2	0.47619	0.5	0.0238095
BAIAP2-AS1	BAIAP2 antisense RNA 1 (head to head)	0.47619	0.5	0.0238095
BATF3	basic leucine zipper transcription factor,	0.47619	0.52381	0
BPNT1	3'(2'), 5'-bisphosphate nucleotidase 1	0.47619	0.5	0.0238095
BTNL10	butyrophilin-like 10	0.47619	0.52381	0
C17orf89	hypothetical protein LOC284184	0.47619	0.52381	0
C1orf100	hypothetical protein LOC200159	0.47619	0.52381	0
C1orf106	hypothetical protein LOC55765 isoform 2	0.47619	0.52381	0
C1orf132	chromosome 1 open reading frame 132	0.47619	0.52381	0
C1orf53	hypothetical protein LOC388722	0.47619	0.52381	0
CALB1	calbindin 1	0.47619	0.47619	0.047619
CCZ1B	CCZ1 vacuolar protein trafficking and biogenesis associated homolog B (S. cerevisiae)	0.47619	0.52381	0
CD46	CD46 antigen, complement regulatory protein	0.47619	0.52381	0
CDC73	parafibromin	0.47619	0.52381	0
CDH9	cadherin 9, type 2 preproprotein	0.47619	0.452381	0.0714286
CELF4	CUGBP, Elav-like family member 4	0.47619	0.285714	0.238095
CHMP6	chromatin modifying protein 6	0.47619	0.5	0.0238095
CHRAC1	chromatin accessibility complex 1	0.47619	0.428571	0.0952381
CNIH3	cornichon homolog 3	0.47619	0.5	0.0238095
CRISPLD1	cysteine-rich secretory protein LCCL domain	0.47619	0.5	0.0238095
CSRP1	cysteine and glycine-rich protein 1 isoform 1	0.47619	0.5	0.0238095
CTAGE4	CTAGE family, member 4	0.47619	0.52381	0
CYP11B1	cytochrome P450, family 11, subfamily B,	0.47619	0.428571	0.0952381
DECR1	2,4-dienoyl CoA reductase 1 precursor	0.47619	0.47619	0.047619
DEFB115	beta-defensin 115 precursor	0.47619	0.5	0.0238095
DESI2	desumoylating isopeptidase 2	0.47619	0.5	0.0238095
DGKB	diacylglycerol kinase, beta isoform 1	0.47619	0.5	0.0238095
DNAH14	dynein, axonemal, heavy polypeptide 14 isoform	0.47619	0.52381	0
DUSP10	dual specificity phosphatase 10 isoform a	0.47619	0.5	0.0238095
EGLN1	egl nine homolog 1	0.47619	0.52381	0
EIF2D	eukaryotic translation initiation factor 2D	0.47619	0.52381	0
ELK4	ELK4 protein isoform a	0.47619	0.52381	0
ENTHD2	ENTH domain containing 2	0.47619	0.52381	0
EPRS	glutamyl-prolyl tRNA synthetase	0.47619	0.5	0.0238095
ETV1	ets variant gene 1 isoform a	0.47619	0.5	0.0238095
FAM115C	hypothetical protein LOC285966 isoform A	0.47619	0.5	0.0238095
FAM71A	hypothetical protein LOC149647	0.47619	0.52381	0
FAM82B	regulator of microtubule dynamics 1	0.47619	0.452381	0.0714286
FOXP4	forkhead box P4 isoform 1	0.47619	0.52381	0
GLRX2	glutaredoxin 2 isoform 1	0.47619	0.52381	0
GMEB2	glucocorticoid modulatory element binding	0.47619	0.52381	0
GPR25	G protein-coupled receptor 25	0.47619	0.52381	0
GSTA2	glutathione S-transferase alpha 2	0.47619	0.5	0.0238095
GSTA3	glutathione S-transferase alpha 3	0.47619	0.5	0.0238095
H3F3A	H3 histone, family 3A	0.47619	0.52381	0
HIST3H2A	histone cluster 3, H2a	0.47619	0.52381	0
HIST3H2BB	histone cluster 3, H2bb	0.47619	0.52381	0
IARS2	mitochondrial isoleucine tRNA synthetase	0.47619	0.5	0.0238095
IER5	immediate early response 5	0.47619	0.5	0.0238095
IPO9	importin 9	0.47619	0.52381	0
IRX1	iroquois homeobox protein 1	0.47619	0.452381	0.0714286
JMJD4	jumonji domain containing 4 isoform 2	0.47619	0.52381	0
KCNH1-IT1	KCNH1 intronic transcript 1 (non-protein coding)	0.47619	0.5	0.0238095
KCNK1	potassium channel, subfamily K, member 1	0.47619	0.5	0.0238095
KDM5B	jumonji, AT rich interactive domain 1B	0.47619	0.52381	0
LHX9	LIM homeobox 9 isoform 2	0.47619	0.52381	0
LIN9	lin-9 homolog	0.47619	0.5	0.0238095
MAPKAPK2	mitogen-activated protein kinase-activated	0.47619	0.52381	0
MDFI	MyoD family inhibitor	0.47619	0.52381	0
MDM4	mouse double minute 4 homolog	0.47619	0.52381	0
MFSD4	major facilitator superfamily domain containing	0.47619	0.52381	0
MIXL1	Mix-like homeobox protein 1	0.47619	0.5	0.0238095
MR1	major histocompatibility complex, class	0.47619	0.5	0.0238095
NECAB1	N-terminal EF-hand calcium binding protein 1	0.47619	0.47619	0.047619
NID1	nidogen 1 precursor	0.47619	0.52381	0
NPL	N-acetylneuraminate pyruvate lyase	0.47619	0.52381	0
NSUN2	NOL1/NOP2/Sun domain family, member 2	0.47619	0.380952	0.142857
OR4M1	olfactory receptor, family 4, subfamily M,	0.47619	0.52381	0
PGBD2	hypothetical protein LOC267002 isoform a	0.47619	0.52381	0
PHLDA3	pleckstrin homology-like domain, family A,	0.47619	0.5	0.0238095
PIK3C2B	phosphoinositide-3-kinase, class 2 beta	0.47619	0.5	0.0238095
PLEKHB2	pleckstrin homology domain containing, family B	0.47619	0.5	0.0238095
PMEPA1	transmembrane prostate androgen-induced protein	0.47619	0.52381	0
POTEE	protein expressed in prostate, ovary, testis,	0.47619	0.5	0.0238095
PSEN2	presenilin 2 isoform 1	0.47619	0.5	0.0238095
RAB3GAP2	rab3 GTPase-activating protein, non-catalytic	0.47619	0.5	0.0238095
RAB4A	RAB4A, member RAS oncogene family	0.47619	0.52381	0
RASSF5	Ras association (RalGDS/AF-6) domain family 5	0.47619	0.52381	0
RBBP5	retinoblastoma binding protein 5	0.47619	0.5	0.0238095
RBFOX3	RNA binding protein, fox-1 homolog (C. elegans) 3	0.47619	0.52381	0
RD3	retinal degeneration 3	0.47619	0.5	0.0238095
RGS8	regulator of G-protein signalling 8 isoform 2	0.47619	0.52381	0
RNF187	ring finger protein 187	0.47619	0.52381	0
SBSPON	somatomedin B and thrombospondin, type 1 domain containing	0.47619	0.47619	0.047619
SDCCAG8	serologically defined colon cancer antigen 8	0.47619	0.52381	0
SEMA5A	semaphorin 5A precursor	0.47619	0.428571	0.0952381
SLC30A1	solute carrier family 30 (zinc transporter),	0.47619	0.5	0.0238095
SLC38A10	solute carrier family 38, member 10 isoform a	0.47619	0.5	0.0238095
SLCO5A1	solute carrier organic anion transporter family,	0.47619	0.47619	0.047619
SNAP47	synaptosomal-associated protein, 47kDa	0.47619	0.52381	0
SNAP47-AS1	SNAP47 antisense RNA 1	0.47619	0.52381	0
SNORA36B	Homo sapiens small nucleolar RNA, H/ACA box 36B (SNORA36B), non-coding RNA.	0.47619	0.5	0.0238095
SNRPE	small nuclear ribonucleoprotein polypeptide E	0.47619	0.52381	0
STAU2	staufen homolog 2 isoform e	0.47619	0.452381	0.0714286
STMN2	superiorcervical ganglia, neural specific 10	0.47619	0.47619	0.047619
STX6	syntaxin 6	0.47619	0.5	0.0238095
SULF1	sulfatase 1 precursor	0.47619	0.47619	0.047619
SYT14	synaptotagmin XIV isoform 1	0.47619	0.5	0.0238095
TAF5L	PCAF associated factor 65 beta isoform a	0.47619	0.52381	0
TERF1	telomeric repeat binding factor 1 isoform 1	0.47619	0.47619	0.047619
TFEB	transcription factor EB	0.47619	0.52381	0
THSD7A	thrombospondin, type I, domain containing 7A	0.47619	0.52381	0
TMEM105	transmembrane protein 105	0.47619	0.5	0.0238095
TMEM64	transmembrane protein 64 isoform 1	0.47619	0.47619	0.047619
TMEM81	transmembrane protein 81 precursor	0.47619	0.52381	0
TNNI1	troponin I, skeletal, slow	0.47619	0.5	0.0238095
TNNT2	troponin T type 2, cardiac isoform 1	0.47619	0.5	0.0238095
TRBV4-2	T cell receptor beta variable 4-2	0.47619	0.52381	0
TROVE2	TROVE domain family, member 2 isoform 1	0.47619	0.52381	0
UBE2QL1	ubiquitin-conjugating enzyme E2Q family-like 1	0.47619	0.428571	0.0952381
URB2	URB2 ribosome biogenesis 2 homolog	0.47619	0.52381	0
WWP1	WW domain containing E3 ubiquitin protein ligase	0.47619	0.452381	0.0714286
ZBP1	Z-DNA binding protein 1 isoform a	0.47619	0.52381	0
ZBTB41	zinc finger and BTB domain containing 41	0.47619	0.52381	0
ZC3H11A	zinc finger CCCH-type containing 11A	0.47619	0.52381	0
ZNF479	zinc finger protein 479	0.47619	0.5	0.0238095
ZNF695	zinc finger protein SBZF3	0.47619	0.52381	0
ANKRD20A1	ankyrin repeat domain 20 family, member A1	0.452381	0.547619	0
AQP1	aquaporin 1	0.452381	0.547619	0
ARFRP1	ADP-ribosylation factor related protein 1	0.452381	0.547619	0
ARID4B	AT rich interactive domain 4B isoform 1	0.452381	0.52381	0.0238095
ATP2B4	plasma membrane calcium ATPase 4 isoform 4a	0.452381	0.547619	0
ATP6V1G3	ATPase, H+ transporting, lysosomal, V1 subunit	0.452381	0.547619	0
BMP7	bone morphogenetic protein 7 precursor	0.452381	0.547619	0
BTG2	B-cell translocation gene 2	0.452381	0.547619	0
C1orf65	hypothetical protein LOC164127	0.452381	0.5	0.047619
C1orf98	chromosome 1 open reading frame 98	0.452381	0.547619	0
C20orf151	hypothetical protein LOC140893	0.452381	0.547619	0
C20orf20	MRG-binding protein	0.452381	0.547619	0
C4BPA	complement component 4 binding protein, alpha	0.452381	0.547619	0
C4BPB	complement component 4 binding protein, beta	0.452381	0.547619	0
C5orf38	hypothetical protein LOC153571 precursor	0.452381	0.428571	0.119048
C8orf33	hypothetical protein LOC65265	0.452381	0.452381	0.0952381
CABLES2	Cdk5 and Abl enzyme substrate 2	0.452381	0.547619	0
CCSAP	centriole, cilia and spindle-associated protein	0.452381	0.547619	0
CDH12	cadherin 12, type 2 preproprotein	0.452381	0.428571	0.119048
CDH18	cadherin 18, type 2 preproprotein	0.452381	0.404762	0.142857
CLIC5	chloride intracellular channel 5 isoform a	0.452381	0.5	0.047619
CLPTM1L	CLPTM1-like	0.452381	0.452381	0.0952381
CNIH4	cornichon homolog 4	0.452381	0.52381	0.0238095
COX20	COX20 Cox2 chaperone homolog (S. cerevisiae)	0.452381	0.52381	0.0238095
CR1	complement receptor 1 isoform S precursor	0.452381	0.52381	0.0238095
CR1L	complement component (3b/4b) receptor 1-like	0.452381	0.547619	0
CRHR2	corticotropin releasing hormone receptor 2	0.452381	0.547619	0
DCAF4L2	WD repeat domain 21C	0.452381	0.5	0.047619
DDX59	DEAD (Asp-Glu-Ala-Asp) box polypeptide 59	0.452381	0.547619	0
DEGS1	degenerative spermatocyte homolog 1, lipid	0.452381	0.5	0.047619
DGAT1	diacylglycerol O-acyltransferase 1	0.452381	0.452381	0.0952381
DPP6	dipeptidyl-peptidase 6 isoform 2	0.452381	0.547619	0
DPY19L2P1	Homo sapiens cDNA FLJ53549 complete cds, moderately similar to Protein dpy-19.	0.452381	0.547619	0
ELF3	E74-like factor 3 (ets domain transcription	0.452381	0.547619	0
ENAH	enabled homolog isoform a	0.452381	0.5	0.047619
EPHB1	ephrin receptor EphB1 precursor	0.452381	0.5	0.047619
EPHX1	epoxide hydrolase 1	0.452381	0.547619	0
ESPNP	SubName: Full=cDNA FLJ60011, moderately similar to Homo sapiens espin (ESPN), mRNA;	0.452381	0.5	0.047619
FABP5	fatty acid binding protein 5	0.452381	0.5	0.047619
FAM177B	hypothetical protein LOC400823	0.452381	0.52381	0.0238095
FAM188B	hypothetical protein LOC84182	0.452381	0.547619	0
FAM203A	family with sequence similarity 203, member A	0.452381	0.452381	0.0952381
FARS2	phenylalanyl-tRNA synthetase 2 precursor	0.452381	0.5	0.047619
FBXL6	F-box and leucine-rich repeat protein 6 isoform	0.452381	0.452381	0.0952381
FBXO28	F-box protein 28 isoform a	0.452381	0.5	0.047619
FMOD	fibromodulin precursor	0.452381	0.547619	0
FRG1B	Homo sapiens cDNA FLJ32537 fis, clone SMINT2000400, highly similar to Homo sapiens FRG1 mRNA.	0.452381	0.547619	0
GATA5	GATA binding protein 5	0.452381	0.547619	0
GHRHR	growth hormone releasing hormone receptor	0.452381	0.52381	0.0238095
GNG4	guanine nucleotide binding protein (G protein),	0.452381	0.547619	0
HEATR1	protein BAP28	0.452381	0.547619	0
HEATR7A	HEAT repeat containing 7A isoform 1	0.452381	0.452381	0.0952381
HEY1	hairy/enhancer-of-split related with YRPW motif	0.452381	0.5	0.047619
HHIPL2	HHIP-like 2 precursor	0.452381	0.52381	0.0238095
HNRNPU	heterogeneous nuclear ribonucleoprotein U	0.452381	0.52381	0.0238095
HNRNPU-AS1	HNRNPU antisense RNA 1	0.452381	0.52381	0.0238095
ID4	inhibitor of DNA binding 4, dominant negative	0.452381	0.5	0.047619
INMT	indolethylamine N-methyltransferase	0.452381	0.547619	0
INMT-FAM188B	INMT-FAM188B readthrough (non-protein coding)	0.452381	0.547619	0
IRX2	iroquois homeobox 2	0.452381	0.428571	0.119048
KIF14	kinesin family member 14	0.452381	0.547619	0
LAD1	ladinin 1	0.452381	0.52381	0.0238095
LAMA5	laminin alpha 5 precursor	0.452381	0.547619	0
LBR	lamin B receptor	0.452381	0.547619	0
LGALS8	galectin-8 isoform a	0.452381	0.547619	0
LGALS8-AS1	LGALS8 antisense RNA 1	0.452381	0.547619	0
LMOD1	leiomodin 1 (smooth muscle)	0.452381	0.547619	0
LRRC37A	leucine rich repeat containing 37A precursor	0.452381	0.428571	0.119048
LRRC4	leucine rich repeat containing 4 precursor	0.452381	0.547619	0
LRRCC1	sodium channel associated protein 2 isoform a	0.452381	0.5	0.047619
LY96	MD-2 protein precursor	0.452381	0.5	0.047619
LYST	lysosomal trafficking regulator	0.452381	0.547619	0
LYST-IT1	LYST intronic transcript 1 (non-protein coding)	0.452381	0.547619	0
LYST-IT2	LYST intronic transcript 2 (non-protein coding)	0.452381	0.547619	0
MED10	mediator complex subunit 10	0.452381	0.452381	0.0952381
MGAT4C	alpha-1,3-mannosyl-glycoprotein	0.452381	0.547619	0
MRPL36	mitochondrial ribosomal protein L36 precursor	0.452381	0.452381	0.0952381
NBN	nibrin	0.452381	0.5	0.047619
NDUFS6	NADH dehydrogenase (ubiquinone) Fe-S protein 6,	0.452381	0.452381	0.0952381
NLGN1	neuroligin 1	0.452381	0.547619	0
NR5A2	nuclear receptor subfamily 5, group A, member 2	0.452381	0.547619	0
NTSR1	neurotensin receptor 1	0.452381	0.547619	0
NVL	nuclear VCP-like isoform 1	0.452381	0.5	0.047619
OGFR	opioid growth factor receptor	0.452381	0.547619	0
OGFR-AS1	OGFR antisense RNA 1	0.452381	0.547619	0
OPN5	opsin 5 isoform 1	0.452381	0.52381	0.0238095
OR4K1	olfactory receptor, family 4, subfamily K,	0.452381	0.52381	0.0238095
OSGIN2	oxidative stress induced growth inhibitor family	0.452381	0.5	0.047619
PCK1	cytosolic phosphoenolpyruvate carboxykinase 1	0.452381	0.547619	0
PDCD6	programmed cell death 6	0.452381	0.380952	0.166667
PFKFB2	6-phosphofructo-2-kinase/fructose-2,	0.452381	0.547619	0
PHACTR1	phosphatase and actin regulator 1	0.452381	0.5	0.047619
PLXNA4	plexin A4 isoform 1	0.452381	0.547619	0
PPP1R15B	protein phosphatase 1, regulatory subunit 15B	0.452381	0.52381	0.0238095
PPP2R5A	protein phosphatase 2, regulatory subunit B	0.452381	0.547619	0
PTCHD4	patched domain containing 4	0.452381	0.52381	0.0238095
PTPRC	protein tyrosine phosphatase, receptor type, C	0.452381	0.547619	0
RAE1	RAE1 (RNA export 1, S.pombe) homolog	0.452381	0.547619	0
RBM38	RNA-binding region containing protein 1 isoform	0.452381	0.547619	0
RDH10	retinol dehydrogenase 10	0.452381	0.5	0.047619
RGS13	regulator of G-protein signalling 13	0.452381	0.547619	0
RGS16	regulator of G-protein signalling 16	0.452381	0.547619	0
RIMBP2	RIM-binding protein 2	0.452381	0.52381	0.0238095
RIPK2	receptor-interacting serine-threonine kinase 2	0.452381	0.5	0.047619
RNASEL	ribonuclease L	0.452381	0.547619	0
RNPEP	arginyl aminopeptidase	0.452381	0.547619	0
RNU1-4	RNA, U1 small nuclear 4	0.452381	0.5	0.047619
RPS21	ribosomal protein S21	0.452381	0.547619	0
RTEL1	regulator of telomere elongation helicase 1	0.452381	0.547619	0
RTEL1-TNFRSF6B	RTEL1-TNFRSF6B readthrough (non-protein coding)	0.452381	0.547619	0
SCRT1	scratch	0.452381	0.452381	0.0952381
SDK1	sidekick 1 precursor	0.452381	0.52381	0.0238095
SERTAD4	SERTA domain containing 4	0.452381	0.52381	0.0238095
SERTAD4-AS1	SERTAD4 antisense RNA 1	0.452381	0.52381	0.0238095
SLC45A3	prostein	0.452381	0.547619	0
SLC52A2	solute carrier family 52, riboflavin transporter, member 2	0.452381	0.452381	0.0952381
SND1	staphylococcal nuclease domain containing 1	0.452381	0.547619	0
SNORA16B	Homo sapiens small nucleolar RNA, H/ACA box 16B (SNORA16B), non-coding RNA.	0.452381	0.547619	0
SRP9	signal recognition particle 9kDa isoform 1	0.452381	0.547619	0
STAU2-AS1	STAU2 antisense RNA 1	0.452381	0.5	0.047619
STEAP1B	STEAP family member 1B	0.452381	0.52381	0.0238095
TAF1A	TBP-associated factor 1A isoform 1	0.452381	0.52381	0.0238095
TAF4	TBP-associated factor 4	0.452381	0.547619	0
TBX20	T-box transcription factor TBX20	0.452381	0.52381	0.0238095
TDRG1	Homo sapiens cDNA clone IMAGE:5297318.	0.452381	0.547619	0
TIMM17A	translocase of inner mitochondrial membrane 17	0.452381	0.547619	0
TMEM178B	transmembrane protein 178B	0.452381	0.547619	0
TMEM206	transmembrane protein 206	0.452381	0.547619	0
TMEM249	transmembrane protein 249	0.452381	0.452381	0.0952381
TNFRSF6B	tumor necrosis factor receptor superfamily,	0.452381	0.547619	0
TOR1AIP1	lamina-associated polypeptide 1B	0.452381	0.547619	0
UBE2W	ubiquitin-conjugating enzyme E2W (putative)	0.452381	0.47619	0.0714286
VEGFA	vascular endothelial growth factor A isoform e	0.452381	0.547619	0
VN1R5	vomeronasal 1 receptor 5	0.452381	0.547619	0
WDR26	WD repeat domain 26 isoform b	0.452381	0.52381	0.0238095
YOD1	YOD1 OTU deubiquinating enzyme 1 homolog	0.452381	0.547619	0
ZBTB10	zinc finger and BTB domain containing 10 isoform	0.452381	0.5	0.047619
ZNF252P-AS1	ZNF252P antisense RNA 1	0.452381	0.452381	0.0952381
ZNF281	zinc finger protein 281	0.452381	0.547619	0
SEPT9	septin 9	0.428571	0.571429	0
ABCB8	ATP-binding cassette, sub-family B, member 8	0.428571	0.571429	0
ACTN2	actinin, alpha 2	0.428571	0.571429	0
ADAMTS16	ADAM metallopeptidase with thrombospondin type 1	0.428571	0.452381	0.119048
ADARB2	adenosine deaminase, RNA-specific, B2	0.428571	0.52381	0.047619
ADARB2-AS1	ADARB2 antisense RNA 1	0.428571	0.52381	0.047619
ADIPOR1	adiponectin receptor 1	0.428571	0.571429	0
AGAP3	centaurin, gamma 3 isoform a	0.428571	0.571429	0
AIDA	axin interactor, dorsalization associated	0.428571	0.547619	0.0238095
AKR1E2	aldo-keto reductase family 1, member E2	0.428571	0.52381	0.047619
ANKH	progressive ankylosis protein	0.428571	0.452381	0.119048
ANO4	anoctamin 4	0.428571	0.547619	0.0238095
ARL17A	ADP-ribosylation factor-like 17A	0.428571	0.452381	0.119048
ARL4A	ADP-ribosylation factor-like 4A	0.428571	0.571429	0
ASIC3	Homo sapiens mRNA for sodium channel, complete cds.	0.428571	0.571429	0
ASPH	aspartate beta-hydroxylase isoform a	0.428571	0.5	0.0714286
ATG9B	ATG9 autophagy related 9 homolog B	0.428571	0.571429	0
B3GALNT2	beta-1,3-N-acetylgalactosaminyltransferase 2	0.428571	0.547619	0.0238095
BCHE	butyrylcholinesterase precursor	0.428571	0.571429	0
BOP1	block of proliferation 1	0.428571	0.47619	0.0952381
BROX	RecName: Full=BRO1 domain-containing protein BROX;	0.428571	0.547619	0.0238095
C11orf89	chromosome 11 open reading frame 89	0.428571	0.547619	0.0238095
C1orf227	hypothetical protein LOC149643	0.428571	0.571429	0
C20orf201	hypothetical protein LOC198437	0.428571	0.571429	0
C6orf223	hypothetical protein LOC221416	0.428571	0.571429	0
C7orf10	dermal papilla derived protein 13	0.428571	0.547619	0.0238095
C8orf59	hypothetical protein LOC401466	0.428571	0.52381	0.047619
CA1	carbonic anhydrase I	0.428571	0.52381	0.047619
CA10	carbonic anhydrase X	0.428571	0.571429	0
CA13	carbonic anhydrase XIII	0.428571	0.52381	0.047619
CA2	carbonic anhydrase II	0.428571	0.52381	0.047619
CA3	carbonic anhydrase III	0.428571	0.52381	0.047619
CACNA2D1	calcium channel, voltage-dependent, alpha	0.428571	0.571429	0
CBX2	chromobox homolog 2 isoform 1	0.428571	0.571429	0
CD55	decay accelerating factor for complement isoform	0.428571	0.547619	0.0238095
CDK5	cyclin-dependent kinase 5 isoform 1	0.428571	0.571429	0
CHCHD3	coiled-coil-helix-coiled-coil-helix domain	0.428571	0.571429	0
CHN2	beta chimerin isoform 2	0.428571	0.547619	0.0238095
COBL	cordon-bleu homolog	0.428571	0.547619	0.0238095
CR2	complement component (3d/Epstein Barr virus)	0.428571	0.547619	0.0238095
CYB5R1	cytochrome b5 reductase 1	0.428571	0.571429	0
DPY19L1	dpy-19-like 1	0.428571	0.547619	0.0238095
DYRK3	dual-specificity tyrosine-(Y)-phosphorylation	0.428571	0.571429	0
E2F5	E2F transcription factor 5 isoform 2	0.428571	0.52381	0.047619
EEFSEC	eukaryotic elongation factor,	0.428571	0.52381	0.047619
ENGASE	endo-beta-N-acetylglucosaminidase	0.428571	0.571429	0
EXOC8	exocyst complex 84-kDa subunit	0.428571	0.571429	0
FAM110B	hypothetical protein LOC90362	0.428571	0.5	0.0714286
FAM215B	family with sequence similarity 215, member B (non-protein coding)	0.428571	0.452381	0.119048
FASTK	Fas-activated serine/threonine kinase isoform 1	0.428571	0.571429	0
FERD3L	nephew of atonal 3	0.428571	0.547619	0.0238095
GDAP1	ganglioside-induced differentiation-associated	0.428571	0.5	0.0714286
GGPS1	geranylgeranyl diphosphate synthase 1 isoform A	0.428571	0.547619	0.0238095
GLP1R	glucagon-like peptide 1 receptor precursor	0.428571	0.571429	0
H19	Homo sapiens cDNA FLJ32212 fis, clone PLACE6003399, weakly similar to SPIDROIN 1.	0.428571	0.52381	0.047619
HAR1A	Homo sapiens cDNA clone IMAGE:4812795.	0.428571	0.571429	0
HAR1B	Homo sapiens human accelerated region 1 reverse a mRNA, complete sequence.	0.428571	0.571429	0
HDAC9	histone deacetylase 9 isoform 4	0.428571	0.547619	0.0238095
HIVEP1	human immunodeficiency virus type I enhancer	0.428571	0.52381	0.047619
HSF1	heat shock transcription factor 1	0.428571	0.47619	0.0952381
IGFBP1	insulin-like growth factor binding protein 1	0.428571	0.547619	0.0238095
IGFBP3	insulin-like growth factor binding protein 3	0.428571	0.547619	0.0238095
IL7	interleukin 7 precursor	0.428571	0.52381	0.047619
INTS1	integrator complex subunit 1	0.428571	0.571429	0
IRX4	iroquois homeobox 4	0.428571	0.452381	0.119048
ISPD	notch1-induced protein isoform a	0.428571	0.571429	0
KCNK5	potassium channel, subfamily K, member 5	0.428571	0.571429	0
KDM5B-AS1	KDM5B antisense RNA 1 (head to head)	0.428571	0.571429	0
KLHL12	kelch-like 12	0.428571	0.571429	0
LAX1	lymphocyte transmembrane adaptor 1 isoform a	0.428571	0.571429	0
LEFTY1	left-right determination, factor B	0.428571	0.571429	0
LEFTY2	endometrial bleeding associated factor	0.428571	0.571429	0
LPCAT1	lysophosphatidylcholine acyltransferase 1	0.428571	0.452381	0.119048
LRRC37A2	c114 SLIT-like testicular protein precursor	0.428571	0.452381	0.119048
LRRIQ1	leucine-rich repeats and IQ motif containing 1	0.428571	0.571429	0
LSP1	lymphocyte-specific protein 1 isoform 1	0.428571	0.52381	0.047619
MAFK	v-maf musculoaponeurotic fibrosarcoma oncogene	0.428571	0.571429	0
MECOM	MDS1 and EVI1 complex locus isoform c	0.428571	0.571429	0
MET	met proto-oncogene isoform b precursor	0.428571	0.547619	0.0238095
MIA3	melanoma inhibitory activity family, member 3	0.428571	0.547619	0.0238095
MICALL2	MICAL-like 2 isoform 1	0.428571	0.571429	0
MLN	motilin isoform 2 preproprotein	0.428571	0.571429	0
MRPL23	mitochondrial ribosomal protein L23	0.428571	0.52381	0.047619
MRPL23-AS1	MRPL23 antisense RNA 1	0.428571	0.52381	0.047619
MSC	musculin	0.428571	0.52381	0.047619
MYOG	myogenin	0.428571	0.571429	0
MYT1	myelin transcription factor 1	0.428571	0.571429	0
NAALADL2-AS2	NAALADL2 antisense RNA 2	0.428571	0.571429	0
NEK2	NIMA-related kinase 2	0.428571	0.547619	0.0238095
NOS3	nitric oxide synthase 3 isoform 1	0.428571	0.571429	0
NPBWR2	neuropeptides B/W receptor 2	0.428571	0.571429	0
NSL1	NSL1, MIND kinetochore complex component isoform	0.428571	0.571429	0
NUCKS1	nuclear casein kinase and cyclin-dependent	0.428571	0.571429	0
OPRK1	opioid receptor, kappa 1	0.428571	0.47619	0.0952381
OPRL1	opiate receptor-like 1	0.428571	0.571429	0
OPTC	opticin precursor	0.428571	0.571429	0
OR4M2	olfactory receptor, family 4, subfamily M,	0.428571	0.380952	0.190476
OR4N4	olfactory receptor, family 4, subfamily N,	0.428571	0.380952	0.190476
PAG1	phosphoprotein associated with glycosphingolipid	0.428571	0.52381	0.047619
PKIA	cAMP-dependent protein kinase inhibitor alpha	0.428571	0.52381	0.047619
PM20D1	peptidase M20 domain containing 1 precursor	0.428571	0.571429	0
PMS2CL	Homo sapiens PMS2CL mRNA for PMS2-C terminal -like, complete cds.	0.428571	0.571429	0
POU6F2	POU class 6 homeobox 2 isoform 1	0.428571	0.547619	0.0238095
PPFIA4	protein tyrosine phosphatase, receptor type, f	0.428571	0.571429	0
PRELP	proline arginine-rich end leucine-rich repeat	0.428571	0.571429	0
PRIM2	DNA primase polypeptide 2	0.428571	0.571429	0
PTPRM	protein tyrosine phosphatase, receptor type, M	0.428571	0.452381	0.119048
PTPRN2	protein tyrosine phosphatase, receptor type, N	0.428571	0.571429	0
PYCR2	pyrroline-5-carboxylate reductase family, member	0.428571	0.571429	0
RAB7L1	RAB7, member RAS oncogene family-like 1 isoform	0.428571	0.571429	0
RBM34	RNA binding motif protein 34 isoform 1	0.428571	0.547619	0.0238095
RCOR3	REST corepressor 3 isoform a	0.428571	0.547619	0.0238095
RGS19	G protein signalling regulator 19	0.428571	0.571429	0
RPL7	ribosomal protein L7	0.428571	0.52381	0.047619
RSPH10B2	radial spoke head 10 homolog B2	0.428571	0.571429	0
RUNX2	runt-related transcription factor 2 isoform a	0.428571	0.547619	0.0238095
RYK	RYK receptor-like tyrosine kinase isoform 1	0.428571	0.5	0.0714286
SAYSD1	SAYSVFN motif domain containing 1	0.428571	0.571429	0
SCIN	scinderin isoform 1	0.428571	0.571429	0
SDE2	SDE2 telomere maintenance homolog (S. pombe)	0.428571	0.571429	0
SEMA3D	semaphorin 3D precursor	0.428571	0.571429	0
SHISA4	shisa homolog 4 precursor	0.428571	0.571429	0
SLC41A1	solute carrier family 41 member 1	0.428571	0.571429	0
SLC4A2	solute carrier family 4, anion exchanger, member	0.428571	0.571429	0
SLC6A3	solute carrier family 6 (neurotransmitter	0.428571	0.452381	0.119048
SLCO2A1	solute carrier organic anion transporter family,	0.428571	0.571429	0
SLITRK3	slit and trk like 3 protein precursor	0.428571	0.547619	0.0238095
SNORA14B	Homo sapiens small nucleolar RNA, H/ACA box 14B (SNORA14B), non-coding RNA.	0.428571	0.571429	0
SNORA77	Homo sapiens small nucleolar RNA, H/ACA box 77 (SNORA77), non-coding RNA.	0.428571	0.571429	0
SNORD123	Homo sapiens cDNA FLJ38512 fis, clone HCHON2000503.	0.428571	0.547619	0.0238095
SOX18	SRY-box 18	0.428571	0.571429	0
SPHAR	S-phase response (cyclin-related)	0.428571	0.571429	0
SPRTN	SprT-like N-terminal domain	0.428571	0.571429	0
ST18	suppression of tumorigenicity 18	0.428571	0.47619	0.0952381
TATDN3	TatD DNase domain containing 3 isoform 1	0.428571	0.571429	0
TBCE	beta-tubulin cofactor E	0.428571	0.547619	0.0238095
TCEA2	transcription elongation factor A protein 2	0.428571	0.571429	0
TCEB1	elongin C	0.428571	0.5	0.0714286
TMEM183A	Homo sapiens clone 24606 mRNA sequence.	0.428571	0.571429	0
TMEM184A	transmembrane protein 184A	0.428571	0.571429	0
TMEM63A	transmembrane protein 63A	0.428571	0.571429	0
TMEM70	transmembrane protein 70 isoform a	0.428571	0.52381	0.047619
TMUB1	transmembrane and ubiquitin-like domain	0.428571	0.571429	0
TNNT3	troponin T3, skeletal, fast isoform 1	0.428571	0.547619	0.0238095
TNS3	tensin 3	0.428571	0.547619	0.0238095
TNXB	tenascin XB isoform 2	0.428571	0.547619	0.0238095
TOMM20	translocase of outer mitochondrial membrane 20	0.428571	0.571429	0
TRAF5	TNF receptor-associated factor 5	0.428571	0.547619	0.0238095
TRBV6-4	T cell receptor beta variable 6-4	0.428571	0.571429	0
TRPA1	ankyrin-like protein 1	0.428571	0.52381	0.047619
TSPAN19	tetraspanin 19	0.428571	0.571429	0
TWIST1	twist	0.428571	0.547619	0.0238095
VIPR2	vasoactive intestinal peptide receptor 2	0.428571	0.547619	0.0238095
WDR60	WD repeat domain 60	0.428571	0.571429	0
ZBED6	zinc finger, BED-type containing 6	0.428571	0.571429	0
ZC2HC1A	zinc finger, C2HC-type containing 1A	0.428571	0.52381	0.047619
ZNF512B	zinc finger protein 512B	0.428571	0.571429	0
ZNF704	zinc finger protein 704	0.428571	0.52381	0.047619
ZNF804B	zinc finger protein 804B	0.428571	0.571429	0
ZNF831	zinc finger protein 831	0.428571	0.571429	0
ABCA13	ATP binding cassette, sub-family A (ABC1),	0.404762	0.571429	0.0238095
ACSS1	acyl-CoA synthetase short-chain family member 1	0.404762	0.52381	0.0714286
ADCYAP1R1	adenylate cyclase activating polypeptide 1	0.404762	0.571429	0.0238095
AGK	acylglycerol kinase precursor	0.404762	0.595238	0
ANKRD36	ankyrin repeat domain 36	0.404762	0.52381	0.0714286
APPBP2	amyloid beta precursor protein-binding protein	0.404762	0.595238	0
AQP7P4	SubName: Full=Putative uncharacterized protein AQP7P4;	0.404762	0.571429	0.0238095
ATF6B	activating transcription factor 6 beta isoform	0.404762	0.595238	0
ATXN7L3B	ataxin 7-like 3B	0.404762	0.595238	0
BCAS3	breast carcinoma amplified sequence 3 isoform 1	0.404762	0.571429	0.0238095
BLOC1S5-TXNDC5	BLOC1S5-TXNDC5 readthrough (non-protein coding)	0.404762	0.52381	0.0714286
BMP6	bone morphogenetic protein 6 preproprotein	0.404762	0.547619	0.047619
BMPER	BMP-binding endothelial regulator precursor	0.404762	0.571429	0.0238095
BPIFB6	BPI fold containing family B, member 6	0.404762	0.595238	0
BZW2	basic leucine zipper and W2 domains 2	0.404762	0.595238	0
C20orf197	hypothetical protein LOC284756	0.404762	0.595238	0
C3orf36	hypothetical protein LOC80111	0.404762	0.595238	0
C8orf34	hypothetical protein LOC116328	0.404762	0.547619	0.047619
CALML5	calmodulin-like 5	0.404762	0.571429	0.0238095
CAMK1D	calcium/calmodulin-dependent protein kinase ID	0.404762	0.52381	0.0714286
CBX4	chromobox homolog 4	0.404762	0.595238	0
CBX8	chromobox homolog 8	0.404762	0.595238	0
CCDC3	coiled-coil domain containing 3 precursor	0.404762	0.547619	0.047619
CCDC40	coiled-coil domain containing 40	0.404762	0.595238	0
CDH10	cadherin 10, type 2 preproprotein	0.404762	0.47619	0.119048
CDH26	cadherin-like 26 isoform a	0.404762	0.595238	0
CDYL	chromodomain protein, Y chromosome-like isoform	0.404762	0.52381	0.0714286
CHCHD6	coiled-coil-helix-coiled-coil-helix domain	0.404762	0.595238	0
CHMP4C	chromatin modifying protein 4C	0.404762	0.547619	0.047619
CLVS1	clavesin 1	0.404762	0.52381	0.0714286
CPED1	cadherin-like and PC-esterase domain containing 1	0.404762	0.595238	0
DCAF7	WD-repeat protein	0.404762	0.595238	0
DTL	denticleless homolog	0.404762	0.595238	0
DTNBP1	dystrobrevin binding protein 1 isoform c	0.404762	0.52381	0.0714286
DYNC1I1	dynein, cytoplasmic 1, intermediate chain 1	0.404762	0.547619	0.047619
EGFR	epidermal growth factor receptor isoform a	0.404762	0.571429	0.0238095
ELFN1	extracellular leucine-rich repeat and	0.404762	0.571429	0.0238095
ELMO1	engulfment and cell motility 1 isoform 1	0.404762	0.571429	0.0238095
EPHA1-AS1	EPHA1 antisense RNA 1	0.404762	0.595238	0
FABP12	fatty acid binding protein 12	0.404762	0.547619	0.047619
FAHD2B	fumarylacetoacetate hydrolase domain containing	0.404762	0.571429	0.0238095
FAM105B	hypothetical protein LOC90268	0.404762	0.47619	0.119048
FAM168B	hypothetical protein LOC130074	0.404762	0.52381	0.0714286
FAM203B	family with sequence similarity 203, member B	0.404762	0.5	0.0952381
FAM217B	family with sequence similarity 217, member B	0.404762	0.595238	0
FKBPL	WAF-1/CIP1 stabilizing protein 39	0.404762	0.595238	0
FLVCR1-AS1	FLVCR1 antisense RNA 1 (head to head)	0.404762	0.595238	0
FOXC1	forkhead box C1	0.404762	0.52381	0.0714286
GAA	acid alpha-glucosidase preproprotein	0.404762	0.595238	0
GMDS	GDP-mannose 4,6-dehydratase	0.404762	0.5	0.0952381
GPR116	G-protein coupled receptor 116 precursor	0.404762	0.595238	0
GPR85	G protein-coupled receptor 85	0.404762	0.595238	0
GRM4	glutamate receptor, metabotropic 4 precursor	0.404762	0.571429	0.0238095
GRM8	glutamate receptor, metabotropic 8 isoform b	0.404762	0.595238	0
GTPBP5	GTP binding protein 5	0.404762	0.595238	0
HGF	hepatocyte growth factor isoform 1	0.404762	0.595238	0
HRH3	histamine receptor H3	0.404762	0.595238	0
IGHD	RecName: Full=Ig delta chain C region;	0.404762	0.595238	0
IMPA1	inositol(myo)-1(or 4)-monophosphatase 1 isoform	0.404762	0.547619	0.047619
INHBA	inhibin beta A precursor	0.404762	0.571429	0.0238095
INHBA-AS1	INHBA antisense RNA 1	0.404762	0.571429	0.0238095
INTS7	integrator complex subunit 7	0.404762	0.595238	0
IP6K3	inositol hexakisphosphate kinase 3	0.404762	0.595238	0
ITPR3	inositol 1,4,5-triphosphate receptor, type 3	0.404762	0.571429	0.0238095
JARID2	jumonji, AT rich interactive domain 2 protein	0.404762	0.52381	0.0714286
JAZF1	JAZF zinc finger 1	0.404762	0.547619	0.047619
JPH1	junctophilin 1	0.404762	0.52381	0.0714286
KCNH6	potassium voltage-gated channel, subfamily H,	0.404762	0.595238	0
KIAA1147	hypothetical protein LOC57189	0.404762	0.595238	0
KIAA1217	sickle tail isoform 1	0.404762	0.547619	0.047619
LACTB2	lactamase, beta 2	0.404762	0.547619	0.047619
LEMD2	LEM domain containing 2 isoform 1	0.404762	0.595238	0
LIN7A	lin-7 homolog A	0.404762	0.595238	0
LPGAT1	lysophosphatidylglycerol acyltransferase 1	0.404762	0.595238	0
LRGUK	leucine-rich repeats and guanylate kinase domain	0.404762	0.595238	0
LRRC72	leucine rich repeat containing 72	0.404762	0.595238	0
LY86-AS1	LY86 antisense RNA 1	0.404762	0.52381	0.0714286
LYRM4	LYR motif containing 4 isoform 1	0.404762	0.547619	0.047619
MAD1L1	MAD1-like 1 protein	0.404762	0.571429	0.0238095
MLIP-AS1	MLIP antisense RNA 1	0.404762	0.571429	0.0238095
MME	membrane metallo-endopeptidase	0.404762	0.595238	0
MME-AS1	MME antisense RNA 1	0.404762	0.595238	0
MNF1	mitochondrial nucleoid factor 1	0.404762	0.595238	0
MRPS28	mitochondrial ribosomal protein S28	0.404762	0.547619	0.047619
MTRNR2L3	MT-RNR2-like 3	0.404762	0.595238	0
NCOA2	nuclear receptor coactivator 2	0.404762	0.547619	0.047619
NPSR1-AS1	NPSR1 antisense RNA 1	0.404762	0.571429	0.0238095
NXPH1	neurexophilin 1 precursor	0.404762	0.595238	0
OFCC1	SubName: Full=OFCC1 protein;	0.404762	0.547619	0.047619
OSBPL2	oxysterol-binding protein-like protein 2 isoform	0.404762	0.595238	0
PAXIP1	PAX interacting protein 1	0.404762	0.595238	0
PDE1C	phosphodiesterase 1C	0.404762	0.571429	0.0238095
PEX2	peroxisomal biogenesis factor 2	0.404762	0.547619	0.047619
PLXNA1	plexin A1	0.404762	0.595238	0
PMCHL1	Homo sapiens pro-melanin-concentrating hormone-like 1 protein (PMCHL1) mRNA, complete cds, alternatively spliced.	0.404762	0.52381	0.0714286
PPFIA2	PTPRF interacting protein alpha 2	0.404762	0.595238	0
PPM1D	protein phosphatase 1D	0.404762	0.571429	0.0238095
PPP1R3D	protein phosphatase 1, regulatory subunit 3D	0.404762	0.595238	0
PPT2	palmitoyl-protein thioesterase 2 isoform a	0.404762	0.595238	0
PRDM14	PR domain containing 14	0.404762	0.571429	0.0238095
PRINS	Homo sapiens cDNA FLJ11983 fis, clone HEMBB1001337.	0.404762	0.571429	0.0238095
PRRT1	NG5 protein	0.404762	0.595238	0
PSMG3	proteasome assembling chaperone 3	0.404762	0.595238	0
PSMG4	proteasome (prosome, macropain) assembly	0.404762	0.52381	0.0714286
PXDC1	PX domain containing 1	0.404762	0.52381	0.0714286
RABIF	RAB-interacting factor	0.404762	0.595238	0
RMST	rhabdomyosarcoma 2 associated transcript (non-protein coding)	0.404762	0.595238	0
RNU105C	RNA, U105C small nucleolar	0.404762	0.5	0.0952381
SCXA	scleraxis homolog A (mouse)	0.404762	0.5	0.0952381
SCXB	scleraxis homolog B	0.404762	0.5	0.0952381
SDK2	sidekick 2	0.404762	0.595238	0
SHFM1	split hand/foot malformation type 1	0.404762	0.571429	0.0238095
SI	sucrase-isomaltase	0.404762	0.571429	0.0238095
SLC10A5	solute carrier family 10 (sodium/bile acid	0.404762	0.547619	0.047619
SLC13A1	solute carrier family 13 (sodium/sulfate	0.404762	0.595238	0
SLC22A23	solute carrier family 22, member 23 isoform b	0.404762	0.5	0.0952381
SLC6A15	solute carrier family 6, member 15 isoform 1	0.404762	0.595238	0
SNX16	sorting nexin 16 isoform a	0.404762	0.547619	0.047619
SOSTDC1	sclerostin domain containing 1 precursor	0.404762	0.595238	0
SPO11	meiotic recombination protein SPO11 isoform a	0.404762	0.595238	0
SSBP1	single-stranded DNA binding protein 1 precursor	0.404762	0.595238	0
STMN3	SCG10-like-protein	0.404762	0.595238	0
SYCP2	synaptonemal complex protein 2	0.404762	0.595238	0
TANC2	tetratricopeptide repeat, ankyrin repeat and	0.404762	0.595238	0
TAS2R3	taste receptor T2R3	0.404762	0.595238	0
TAS2R4	taste receptor T2R4	0.404762	0.595238	0
TBC1D16	TBC1 domain family, member 16	0.404762	0.595238	0
TINAG	tubulointerstitial nephritis antigen	0.404762	0.595238	0
TLK2	tousled-like kinase 2 isoform A	0.404762	0.595238	0
TMEM106B	transmembrane protein 106B	0.404762	0.595238	0
TMEM117	transmembrane protein 117	0.404762	0.547619	0.047619
TMEM132B	transmembrane protein 132B	0.404762	0.571429	0.0238095
TNFRSF21	tumor necrosis factor receptor superfamily,	0.404762	0.595238	0
TOX	thymus high mobility group box protein TOX	0.404762	0.52381	0.0714286
TPD52	tumor protein D52 isoform 2	0.404762	0.547619	0.047619
TRAM1	translocation associated membrane protein 1	0.404762	0.547619	0.047619
TRBV19	T cell receptor beta variable 19	0.404762	0.595238	0
TRBV20-1	T cell receptor beta variable 20-1	0.404762	0.595238	0
TRBV23-1	T cell receptor beta variable 23-1 (non-functional)	0.404762	0.595238	0
TSPAN13	tetraspan NET-6	0.404762	0.595238	0
TUBB2B	tubulin, beta 2B	0.404762	0.52381	0.0714286
TXNDC5	thioredoxin domain containing 5 isoform 3	0.404762	0.52381	0.0714286
USP32	RecName: Full=Ubiquitin carboxyl-terminal hydrolase 32; EC=3.1.2.15; AltName: Full=Ubiquitin thioesterase 32; AltName: Full=Ubiquitin-specific-processing protease 32; AltName: Full=Deubiquitinating enzyme 32; AltName: Full=Renal carcinoma antigen NY-REN-60;	0.404762	0.595238	0
VSX1	visual system homeobox 1 isoform a	0.404762	0.547619	0.047619
VWDE	von Willebrand factor D and EGF domains	0.404762	0.595238	0
WEE2	WEE1 homolog 2	0.404762	0.595238	0
XKR9	XK, Kell blood group complex subunit-related	0.404762	0.547619	0.047619
ZFAND1	zinc finger, AN1-type domain 1	0.404762	0.547619	0.047619
MARCH11	membrane-associated ring finger (C3HC4) 11	0.380952	0.5	0.119048
ACE	angiotensin I converting enzyme 1 isoform 1	0.380952	0.619048	0
ACTR3C	ARP3 actin-related protein 3 homolog C (yeast)	0.380952	0.619048	0
ADRM1	adhesion regulating molecule 1 precursor	0.380952	0.619048	0
AGER	advanced glycosylation end product-specific	0.380952	0.619048	0
AGPAT1	1-acylglycerol-3-phosphate O-acyltransferase 1	0.380952	0.619048	0
AGR2	anterior gradient 2 homolog precursor	0.380952	0.619048	0
ALX1	cartilage paired-class homeoprotein 1	0.380952	0.619048	0
ANGEL2	LOC90806 protein	0.380952	0.595238	0.0238095
ANKMY2	ankyrin repeat and MYND domain containing 2	0.380952	0.619048	0
ANKRD33B	ankyrin repeat domain 33B	0.380952	0.5	0.119048
ANKRD33B-AS1	ANKRD33B antisense RNA 1	0.380952	0.5	0.119048
ANTXRL	Homo sapiens cDNA FLJ32754 fis, clone TESTI2001671.	0.380952	0.52381	0.0952381
ANXA8L2	annexin A8L2	0.380952	0.619048	0
APOBEC2	apolipoprotein B mRNA editing enzyme, catalytic	0.380952	0.619048	0
ARID4B-IT1	ARID4B intronic transcript 1 (non-protein coding)	0.380952	0.595238	0.0238095
ASB4	ankyrin repeat and SOCS box-containing protein 4	0.380952	0.595238	0.0238095
ASZ1	ankyrin repeat, SAM and basic leucine zipper	0.380952	0.595238	0.0238095
ATP6V0E2	ATPase, H+ transporting, V0 subunit isoform 1	0.380952	0.619048	0
ATP6V0E2-AS1	ATP6V0E2 antisense RNA 1	0.380952	0.619048	0
AUTS2	autism susceptibility candidate 2 isoform 1	0.380952	0.547619	0.0714286
AXIN2	axin 2	0.380952	0.619048	0
BBS9	parathyroid hormone-responsive B1 isoform 2	0.380952	0.571429	0.047619
BCL6	B-cell lymphoma 6 protein isoform 1	0.380952	0.619048	0
BHLHE23	basic helix-loop-helix domain containing, class	0.380952	0.619048	0
BMP5	bone morphogenetic protein 5 preproprotein	0.380952	0.619048	0
BPHL	Homo sapiens mRNA for biphenyl hydrolase-like protein, beta isoform (BPHL gene).	0.380952	0.52381	0.0952381
BPIFB2	BPI fold containing family B, member 2	0.380952	0.619048	0
BPIFB3	BPI fold containing family B, member 3	0.380952	0.595238	0.0238095
C10orf112	chromosome 10 open reading frame 112	0.380952	0.571429	0.047619
C1QTNF1	C1q and tumor necrosis factor related protein 1	0.380952	0.619048	0
C20orf85	hypothetical protein LOC128602	0.380952	0.595238	0.0238095
C2orf27A	hypothetical protein LOC29798	0.380952	0.619048	0
C2orf47	hypothetical protein LOC79568 precursor	0.380952	0.595238	0.0238095
C5orf49	hypothetical protein LOC134121	0.380952	0.547619	0.0714286
C6orf130	hypothetical protein LOC221443	0.380952	0.619048	0
C7orf53	hypothetical protein LOC286006	0.380952	0.619048	0
C7orf57	hypothetical protein LOC136288	0.380952	0.595238	0.0238095
CADPS2	Ca2+-dependent activator protein for secretion 2	0.380952	0.619048	0
CALML3	calmodulin-like 3	0.380952	0.571429	0.047619
CANT1	calcium activated nucleotidase 1	0.380952	0.619048	0
CARD14	caspase recruitment domain protein 14 isoform 1	0.380952	0.619048	0
CCDC129	coiled-coil domain containing 129	0.380952	0.595238	0.0238095
CCDC14	coiled-coil domain containing 14	0.380952	0.619048	0
CCDC74A	coiled-coil domain containing 74A	0.380952	0.571429	0.047619
CCL3L1	chemokine (C-C motif) ligand 3-like 1 precursor	0.380952	0.619048	0
CD36	CD36 antigen	0.380952	0.619048	0
CD93	CD93 antigen precursor	0.380952	0.571429	0.047619
CHST11	carbohydrate sulfotransferase 11	0.380952	0.619048	0
CLSTN2	calsyntenin 2 precursor	0.380952	0.595238	0.0238095
CNTNAP2	cell recognition molecule Caspr2 precursor	0.380952	0.571429	0.047619
COL9A3	alpha 3 type IX collagen precursor	0.380952	0.619048	0
CPA1	carboxypeptidase A1 precursor	0.380952	0.619048	0
CPA5	carboxypeptidase A5 isoform 1	0.380952	0.619048	0
CPA6	carboxypeptidase A6 isoform 1 precursor	0.380952	0.571429	0.047619
CPN2	carboxypeptidase N, polypeptide 2	0.380952	0.571429	0.047619
CPVL	serine carboxypeptidase vitellogenic-like	0.380952	0.595238	0.0238095
CST2	cystatin SA precursor	0.380952	0.547619	0.0714286
CST5	cystatin D precursor	0.380952	0.571429	0.047619
CTCFL	CCCTC-binding factor-like protein	0.380952	0.619048	0
CYB561	cytochrome b-561	0.380952	0.619048	0
DAAM2	dishevelled associated activator of	0.380952	0.619048	0
DAP	death-associated protein	0.380952	0.5	0.119048
DGKI	diacylglycerol kinase, iota	0.380952	0.619048	0
DLX6	distal-less homeobox 6	0.380952	0.595238	0.0238095
DLX6-AS1	DLX6 antisense RNA 1	0.380952	0.595238	0.0238095
DLX6-AS2	DLX6 antisense RNA 2	0.380952	0.595238	0.0238095
DNAH17	SubName: Full=Putative uncharacterized protein DNAH17;	0.380952	0.619048	0
DNAH5	dynein, axonemal, heavy chain 5	0.380952	0.52381	0.0952381
DPY19L2	dpy-19-like 2	0.380952	0.619048	0
EDN3	endothelin 3 isoform 1 preproprotein	0.380952	0.619048	0
EFCAB1	Homo sapiens cDNA FLJ11767 fis, clone HEMBA1005737, weakly similar to CALCINEURIN B SUBUNIT.	0.380952	0.5	0.119048
EGFL8	NG3 protein precursor	0.380952	0.619048	0
ELMO1-AS1	ELMO1 antisense RNA 1	0.380952	0.595238	0.0238095
ENDOV	endonuclease V	0.380952	0.619048	0
ENPP7	ectonucleotide pyrophosphatase/phosphodiesterase	0.380952	0.619048	0
EPHB6	ephrin receptor EphB6 precursor	0.380952	0.619048	0
F13A1	coagulation factor XIII A1 subunit precursor	0.380952	0.571429	0.047619
FADS6	fatty acid desaturase domain family, member 6	0.380952	0.619048	0
FAM105A	hypothetical protein LOC54491	0.380952	0.52381	0.0952381
FAM134B	hypothetical protein LOC54463 isoform 1	0.380952	0.52381	0.0952381
FAM182A	Homo sapiens cDNA FLJ38374 fis, clone FEBRA2002552.	0.380952	0.595238	0.0238095
FAM182B	Homo sapiens cDNA FLJ30282 fis, clone BRACE2002803.	0.380952	0.571429	0.047619
FAM20C	family with sequence similarity 20, member C	0.380952	0.595238	0.0238095
FAM21B	hypothetical protein LOC55747	0.380952	0.619048	0
FAM72B	hypothetical protein LOC653820	0.380952	0.619048	0
FAM74A7	family with sequence similarity 74, member A7	0.380952	0.595238	0.0238095
FAM75A1	family with sequence similarity 75, member A1	0.380952	0.595238	0.0238095
FASTKD3	FAST kinase domains 3	0.380952	0.547619	0.0714286
FBXL7	F-box and leucine-rich repeat protein 7	0.380952	0.52381	0.0952381
FDXR	ferredoxin reductase isoform 2 precursor	0.380952	0.619048	0
FLVCR1	feline leukemia virus subgroup C cellular	0.380952	0.619048	0
FOXJ1	forkhead box J1	0.380952	0.619048	0
FZD1	frizzled 1 precursor	0.380952	0.595238	0.0238095
GARS	glycyl-tRNA synthetase	0.380952	0.595238	0.0238095
GAS2L3	growth arrest-specific 2 like 3	0.380952	0.619048	0
GFRAL	GDNF family receptor alpha like precursor	0.380952	0.619048	0
GLI3	GLI-Kruppel family member GLI3	0.380952	0.595238	0.0238095
GPR110	G-protein coupled receptor 110 isoform 1	0.380952	0.619048	0
GPR111	G-protein coupled receptor 111	0.380952	0.595238	0.0238095
GPR115	G-protein coupled receptor 115 precursor	0.380952	0.595238	0.0238095
GRB10	growth factor receptor-bound protein 10 isoform	0.380952	0.595238	0.0238095
GRIN2C	N-methyl-D-aspartate receptor subunit 2C	0.380952	0.619048	0
HCRTR2	SubName: Full=cDNA FLJ52839, highly similar to Cell surface glycoprotein OX2 receptor;	0.380952	0.619048	0
HDGFL1	hepatoma derived growth factor-like 1	0.380952	0.571429	0.047619
HMGCLL1	3-hydroxymethyl-3-methylglutaryl-Coenzyme A	0.380952	0.619048	0
HS1BP3	HCLS1 binding protein 3	0.380952	0.595238	0.0238095
HS1BP3-IT1	HS1BP3 intronic transcript 1 (non-protein coding)	0.380952	0.619048	0
HULC	Homo sapiens liver cancer associated non-coding mRNA, partial sequence.	0.380952	0.571429	0.047619
HYAL4	hyaluronoglucosaminidase 4	0.380952	0.619048	0
ICA1	islet cell autoantigen 1	0.380952	0.619048	0
IFRD1	interferon-related developmental regulator 1	0.380952	0.619048	0
IMMP2L	IMP2 inner mitochondrial membrane protease-like	0.380952	0.619048	0
IMP4	IMP4, U3 small nucleolar ribonucleoprotein,	0.380952	0.571429	0.047619
ING3	inhibitor of growth family, member 3 isoform 1	0.380952	0.619048	0
IQCJ-SCHIP1	IQCJ-SCHIP1 readthrough	0.380952	0.547619	0.0714286
IQUB	IQ motif and ubiquitin domain containing	0.380952	0.619048	0
KALRN	kalirin, RhoGEF kinase isoform 1	0.380952	0.595238	0.0238095
KRT1	keratin 1	0.380952	0.619048	0
KRT2	keratin 2	0.380952	0.619048	0
KRT72	keratin 72 isoform 1	0.380952	0.619048	0
KRT73	keratin 73	0.380952	0.619048	0
KRT77	keratin 77	0.380952	0.619048	0
KSR2	kinase suppressor of ras 2	0.380952	0.571429	0.047619
KY	kyphoscoliosis peptidase	0.380952	0.595238	0.0238095
LEP	leptin precursor	0.380952	0.619048	0
LGALS3BP	galectin 3 binding protein	0.380952	0.619048	0
LGALS9	galectin-9 isoform long	0.380952	0.619048	0
LIME1	Lck interacting transmembrane adaptor 1	0.380952	0.619048	0
LMOD2	leiomodin 2 (cardiac)	0.380952	0.619048	0
LPP	LIM domain containing preferred translocation	0.380952	0.571429	0.047619
LSM14B	LSM14 homolog B	0.380952	0.619048	0
LY86	MD-1, RP105-associated precursor	0.380952	0.547619	0.0714286
METTL2A	methyltransferase like 2A	0.380952	0.619048	0
MGAM	maltase-glucoamylase	0.380952	0.619048	0
MLIP-IT1	MLIP intronic transcript 1 (non-protein coding)	0.380952	0.595238	0.0238095
MOCS1	molybdenum cofactor synthesis-step 1 protein	0.380952	0.619048	0
MTRR	methionine synthase reductase isoform 1	0.380952	0.547619	0.0714286
MYLK	myosin light chain kinase isoform 1	0.380952	0.619048	0
MZT2A	mitotic spindle organizing protein 2A	0.380952	0.571429	0.047619
NADKD1	NAD kinase domain containing 1	0.380952	0.547619	0.0714286
NAT9	N-acetyltransferase 9	0.380952	0.619048	0
NCAPG2	leucine zipper protein 5	0.380952	0.619048	0
NDUFA5	NADH dehydrogenase (ubiquinone) 1 alpha	0.380952	0.619048	0
NENF	neuron derived neurotrophic factor precursor	0.380952	0.619048	0
NFYA	nuclear transcription factor Y, alpha isoform 1	0.380952	0.619048	0
NKAIN3	Na+/K+ transporting ATPase interacting 3	0.380952	0.547619	0.0714286
NLGN1-AS1	NLGN1 antisense RNA 1	0.380952	0.619048	0
NPBWR1	G protein-coupled receptor 7	0.380952	0.52381	0.0952381
NPSR1	G protein-coupled receptor for asthma	0.380952	0.595238	0.0238095
NPTX1	neuronal pentraxin I precursor	0.380952	0.619048	0
NPY	neuropeptide Y precursor	0.380952	0.595238	0.0238095
OSMR	oncostatin M receptor precursor	0.380952	0.547619	0.0714286
PAPD7	PAP associated domain containing 7	0.380952	0.47619	0.142857
PBX2	pre-B-cell leukemia homeobox 2	0.380952	0.619048	0
PCDH11X	protocadherin 11 X-linked isoform c	0.380952	0.238095	0.380952
PCIF1	phosphorylated CTD interacting factor 1	0.380952	0.619048	0
PCLO	piccolo isoform 1	0.380952	0.619048	0
PDZD2	PDZ domain containing 2	0.380952	0.52381	0.0952381
PGS1	phosphatidylglycerophosphate synthase 1	0.380952	0.619048	0
PLXDC2	plexin domain containing 2 precursor	0.380952	0.595238	0.0238095
PON1	paraoxonase 1 precursor	0.380952	0.595238	0.0238095
PON2	paraoxonase 2 isoform 2	0.380952	0.595238	0.0238095
PON3	paraoxonase 3	0.380952	0.595238	0.0238095
POU6F2-AS1	POU6F2 antisense RNA 1	0.380952	0.595238	0.0238095
PPP1R3A	protein phosphatase 1, regulatory (inhibitor)	0.380952	0.619048	0
PPP1R3G	protein phosphatase 1, regulatory (inhibitor)	0.380952	0.571429	0.047619
PPP1R9A	protein phosphatase 1, regulatory (inhibitor)	0.380952	0.595238	0.0238095
PPP4R1L	Homo sapiens PRO1085 mRNA, complete cds.	0.380952	0.595238	0.0238095
PRKCA	protein kinase C, alpha	0.380952	0.619048	0
PRLR	prolactin receptor precursor	0.380952	0.547619	0.0714286
PRR15	proline rich 15	0.380952	0.595238	0.0238095
PSMA7	proteasome alpha 7 subunit	0.380952	0.619048	0
PTPN18	protein tyrosine phosphatase, non-receptor type	0.380952	0.571429	0.047619
RAB22A	RAS-related protein RAB-22A	0.380952	0.595238	0.0238095
RAB6B	RAB6B, member RAS oncogene family	0.380952	0.571429	0.047619
RANBP3L	RAN binding protein 3-like isoform 1	0.380952	0.547619	0.0714286
RNF133	ring finger protein 133	0.380952	0.619048	0
RNF144B	IBR domain containing 2	0.380952	0.571429	0.047619
RNF148	ring finger protein 148 precursor	0.380952	0.619048	0
RNF157	ring finger protein 157	0.380952	0.619048	0
RNF157-AS1	RNF157 antisense RNA 1	0.380952	0.619048	0
RNF213	ring finger protein 213	0.380952	0.619048	0
RNF5	ring finger protein 5	0.380952	0.619048	0
ROPN1	ropporin	0.380952	0.595238	0.0238095
RP1	retinitis pigmentosa RP1 protein	0.380952	0.52381	0.0952381
RSU1	ras suppressor protein 1 isoform 1	0.380952	0.595238	0.0238095
RTP2	receptor transporting protein 2	0.380952	0.595238	0.0238095
SEMA3C	semaphorin 3C precursor	0.380952	0.619048	0
SGSH	N-sulfoglucosamine sulfohydrolase precursor	0.380952	0.619048	0
SKP2	S-phase kinase-associated protein 2 isoform 2	0.380952	0.547619	0.0714286
SLC13A2	solute carrier family 13, member 2 isoform b	0.380952	0.619048	0
SLC25A13	solute carrier family 25, member 13 isoform 1	0.380952	0.595238	0.0238095
SLC26A11	solute carrier family 26, member 11	0.380952	0.619048	0
SLC2A4RG	SLC2A4 regulator	0.380952	0.619048	0
SLC35B3	solute carrier family 35, member B3	0.380952	0.571429	0.047619
SLC35B4	solute carrier family 35, member B4	0.380952	0.619048	0
SLC6A10P	Homo sapiens cDNA FLJ43855 fis, clone TESTI4007163, highly similar to Sodium- and chloride-dependent creatine transporter 2.	0.380952	0.595238	0.0238095
SOX17	SRY-box 17	0.380952	0.52381	0.0952381
SPAM1	sperm adhesion molecule 1 isoform 1	0.380952	0.619048	0
SRD5A1	steroid-5-alpha-reductase 1	0.380952	0.47619	0.142857
SS18L1	SS18-like protein 1	0.380952	0.619048	0
SSPO	SCO-spondin precursor	0.380952	0.595238	0.0238095
[truncated: 18,869 more rows]
